# Supplementary material for: KMg0.09Fe1.91(PO4)2
Source: Acta Crystallogr Sect E Struct Rep Online. 2012 May 31;68(Pt 6):i51. doi: 10.1107/S1600536812023975 (PMC3379059; doi:10.1107/S1600536812023975)
Supplement: Supplementary file 1 [file e-68-00i51-sup1.cif]

##############################################################################
#                                                                            #
# This CIF contains the data in a paper accepted for publication in          #
# Acta Crystallographica Section E. It conforms to the requirements of       #
# Notes for Authors for Acta Crystallographica Section E, and has been       #
# peer reviewed under the auspices of the IUCr Commission on Journals.       #
#                                                                            #
# Full details of the Crystallographic Information File format               #
# are given in the paper "The Crystallographic Information File (CIF):       #
# a New Standard Archive File for Crystallography" by S. R. Hall, F. H.      #
# Allen and I. D. Brown [Acta Cryst. (1991), A47, 655-685].                  #
#                                                                            #
# The current version of the core CIF dictionary is obtainable from          #
# ftp://ftp.iucr.org/pub/cif_core.dic.                                       #
#                                                                            #
# Software is freely available for graphical display of the structure(s)     #
# in this CIF. For information consult the CIF software page                 #
# http://www.iucr.org/resources/cif/software.                                #
#                                                                            #
# This file may be used for bona fide research purposes within the           #
# scientific community so long as proper attribution is given to the journal # 
# article from which it was obtained.                                        #
#                                                                            #
##############################################################################
data_global
_audit_creation_method     'WinGX routine CIF_UPDATE'
_audit_conform_dict_name     cif_core.dic
_audit_conform_dict_version     2.4
_journal_data_validation_number     ?
_journal_date_recd_electronic     2012-05-07
_journal_date_accepted     2012-05-25
_journal_name_full     'Acta Crystallographica, Section E'
_journal_year     2012
_journal_volume     68
_journal_issue      6
_journal_page_first     i51
_journal_page_last     i51
_journal_paper_category     QI
_journal_paper_doi     10.1107/S1600536812023975
_journal_coeditor_code     WM2629
_publ_contact_author_name     'Yatskin, Michael M.'
_publ_contact_author_address
;
Department of Inorganic Chemistry
Taras Shevchenko National University
64, Volodymyrska str.
01601, Kyiv, Ukraine
;
_publ_contact_author_email     yats_13@ukr.net
_publ_contact_author_fax     ?
_publ_contact_author_phone     '+38(044)2393288'
_publ_section_title
;
KMg~0.09~Fe~1.91~(PO~4~)~2~
;
_publ_section_title_footnote     .
loop_
    _publ_author_name
    _publ_author_address
    'Yatskin, Michael M.'
;
Department of Inorganic Chemistry
Taras Shevchenko National University
64, Volodymyrska Str.
01601, Kyiv, Ukraine
;
    'Zatovsky, Igor V.'
;
Department of Inorganic Chemistry
Taras Shevchenko National University
64, Volodymyrska Str.
01601, Kyiv, Ukraine
;
    'Baumer, Vyacheslav N.'
;
STC "Institute for Single Crystals"
NAS of Ukraine,
60 Lenin Ave.,
61001, Kharkiv, Ukraine
;
    'Ogorodnyk, Ivan V.'
;
Department of Inorganic Chemistry
Taras Shevchenko National University
64, Volodymyrska Str.
01601, Kyiv, Ukraine
;
    'Slobodyanik, Nikolay S.'
;
Department of Inorganic Chemistry
Taras Shevchenko National University
64, Volodymyrska Str.
01601, Kyiv, Ukraine
;
data_I
_audit_creation_method     'WinGX routine CIF_UPDATE'
_chemical_name_systematic
;
Potassium [iron(II)/magnesium] iron(III) bis(orthophosphate)
;
_chemical_formula_moiety     'Fe1.91 Mg0.09 O8 P2, K'
_chemical_formula_sum     'Fe1.91 K Mg0.09 O8 P2'
_chemical_formula_structural     'K Mg0.09 Fe1.91 (P O4)2'
_chemical_formula_iupac     'K Mg0.09 Fe1.91 (P O4)2'
_chemical_formula_weight     337.965
_symmetry_cell_setting     monoclinic
_symmetry_space_group_name_H-M     'P 21/n'
_symmetry_space_group_name_Hall     '-P 2yn'
loop_
    _symmetry_equiv_pos_as_xyz
    'x, y, z'
    '-x+1/2, y+1/2, -z+1/2'
    '-x, -y, -z'
    'x-1/2, -y-1/2, z-1/2'
_cell_length_a     7.8444(3)
_cell_length_b     10.0033(3)
_cell_length_c     9.0371(4)
_cell_angle_alpha     90
_cell_angle_beta     114.838(5)
_cell_angle_gamma     90
_cell_volume     643.54(4)
_cell_formula_units_Z     4
_cell_measurement_reflns_used     10004
_cell_measurement_theta_min     2.9
_cell_measurement_theta_max     32
_cell_measurement_temperature     293(2)
_exptl_crystal_description     'needle'
_exptl_crystal_colour     'light pink'
_exptl_crystal_size_max     0.12
_exptl_crystal_size_mid     0.02
_exptl_crystal_size_min     0.02
_exptl_crystal_density_diffrn     3.488
_exptl_crystal_density_method     'not measured'
_exptl_crystal_F_000     654.4
_exptl_absorpt_coefficient_mu     5.481
_exptl_absorpt_correction_type     multi-scan
_exptl_absorpt_process_details     '(Blessing, 1995)'
_exptl_absorpt_correction_T_min     0.8572
_exptl_absorpt_correction_T_max     0.9028
_exptl_special_details     ?
_diffrn_ambient_temperature     293(2)
_diffrn_radiation_type     MoK\a
_diffrn_radiation_wavelength     0.71073
_diffrn_radiation_source     'fine-focus sealed tube'
_diffrn_radiation_monochromator     graphite
_diffrn_measurement_device_type     'Oxford Diffraction XCalibur-3 CCD'
_diffrn_measurement_method     '\f and \w scans'
_diffrn_reflns_number     10004
_diffrn_reflns_av_R_equivalents     0.034
_diffrn_reflns_theta_min     2.9
_diffrn_reflns_theta_max     32
_diffrn_reflns_theta_full     32
_diffrn_measured_fraction_theta_max     1
_diffrn_measured_fraction_theta_full     1
_diffrn_reflns_limit_h_min     -10
_diffrn_reflns_limit_h_max     11
_diffrn_reflns_limit_k_min     -14
_diffrn_reflns_limit_k_max     14
_diffrn_reflns_limit_l_min     -13
_diffrn_reflns_limit_l_max     13
_diffrn_standards_number     0
_diffrn_standards_interval_count     .
_diffrn_standards_interval_time     .
_diffrn_standards_decay_%     ?
_refine_special_details
;
Refinement of <i>F</i>^2^ against ALL reflections. The weighted <i>R</i>-factor
<i>wR</i> and goodness of fit <i>S</i> are based on <i>F</i>^2^, conventional
<i>R</i>-factors <i>R</i> are based on <i>F</i>, with <i>F</i> set to zero for
negative <i>F</i>^2^. The threshold expression of <i>F</i>^2^ >
\s(<i>F</i>^2^) is used only for calculating <i>R</i>-factors(gt) <i>etc</i>.
and is not relevant to the choice of reflections for refinement.
<i>R</i>-factors based on <i>F</i>^2^ are statistically about twice as large
as those based on <i>F</i>, and <i>R</i>- factors based on ALL data will be
even larger.
;
_reflns_number_total     2230
_reflns_number_gt     2155
_reflns_threshold_expression     >2sigma(I)
_refine_ls_structure_factor_coef     Fsqd
_refine_ls_matrix_type     full
_refine_ls_R_factor_all     0.043
_refine_ls_R_factor_gt     0.0415
_refine_ls_wR_factor_ref     0.1172
_refine_ls_goodness_of_fit_ref     1.186
_refine_ls_restrained_S_all     1.186
_refine_ls_number_reflns     2230
_refine_ls_number_parameters     120
_refine_ls_number_restraints     0
_refine_ls_hydrogen_treatment     undef
_refine_ls_weighting_scheme     calc
_refine_ls_weighting_details
         'calc w=1/[\s^2^(Fo^2^)+(0.0371P)^2^+6.6825P] where P=(Fo^2^+2Fc^2^)/3'
_atom_sites_solution_hydrogens     ?
_atom_sites_solution_primary     direct
_atom_sites_solution_secondary     difmap
_refine_ls_shift/su_max     0
_refine_ls_shift/su_mean     0
_refine_diff_density_max     2.08
_refine_diff_density_min     -1.011
_refine_ls_extinction_method     SHELXL
_refine_ls_extinction_coef     0.0145(14)
loop_
    _atom_type_symbol
    _atom_type_description
    _atom_type_scat_dispersion_real
    _atom_type_scat_dispersion_imag
    _atom_type_scat_source
    O O 0.0106 0.006 'International Tables Vol C Tables 4.2.6.8 and 6.1.1.4'
    Mg Mg 0.0486 0.0363 'International Tables Vol C Tables 4.2.6.8 and 6.1.1.4'
    P P 0.1023 0.0942 'International Tables Vol C Tables 4.2.6.8 and 6.1.1.4'
    K K 0.2009 0.2494 'International Tables Vol C Tables 4.2.6.8 and 6.1.1.4'
    Fe Fe 0.3463 0.8444 'International Tables Vol C Tables 4.2.6.8 and 6.1.1.4'
_computing_data_collection     'CrysAlis CCD (Oxford Diffraction, 2006)'
_computing_cell_refinement     'CrysAlis CCD (Oxford Diffraction, 2006)'
_computing_data_reduction     'CrysAlis RED (Oxford Diffraction, 2006)'
_computing_structure_solution     'SHELXS-97 (Sheldrick, 2008)'
_computing_structure_refinement     'SHELXL-97 (Sheldrick, 2008)'
_computing_molecular_graphics     'DIAMOND (Brandenburg, 1999)'
_computing_publication_material
;
WinGX publication routines (Farrugia, 1999) and enCIFer (Allen <i>et
al.</i>, 2004)'
;
loop_
    _atom_site_type_symbol
    _atom_site_label
    _atom_site_fract_x
    _atom_site_fract_y
    _atom_site_fract_z
    _atom_site_U_iso_or_equiv
    _atom_site_adp_type
    _atom_site_calc_flag
    _atom_site_refinement_flags
    _atom_site_occupancy
    _atom_site_disorder_assembly
    _atom_site_disorder_group
    K K1 0.42060(18) -0.13394(13) 0.07587(14) 0.0267(3) Uani d . 1 . .
    Fe Fe1 0.37733(7) 0.11765(5) -0.55702(6) 0.00590(15) Uani d . 1 . .
    Fe Fe2 0.01350(8) 0.12386(5) -0.25744(7) 0.0065(2) Uani d P 0.912(8) . .
    Mg Mg2 0.01350(8) 0.12386(5) -0.25744(7) 0.0065(2) Uani d P 0.088(8) . .
    P P1 0.12822(14) 0.16101(10) -0.86090(12) 0.0088(2) Uani d . 1 . .
    P P2 0.26703(14) -0.09247(10) -0.35182(12) 0.0085(2) Uani d . 1 . .
    O O11 0.4483(4) 0.2619(3) -0.3964(4) 0.0127(5) Uani d . 1 . .
    O O12 0.2987(4) 0.2495(3) -0.7494(4) 0.0112(5) Uani d . 1 . .
    O O13 0.1465(4) 0.0404(3) -0.7444(4) 0.0120(5) Uani d . 1 . .
    O O14 0.1437(5) 0.1137(3) -0.0138(4) 0.0138(6) Uani d . 1 . .
    O O21 0.0945(4) -0.1311(3) -0.5040(4) 0.0133(5) Uani d . 1 . .
    O O22 0.3516(4) -0.2128(3) -0.2422(4) 0.0126(5) Uani d . 1 . .
    O O23 0.2247(4) 0.0124(3) -0.2489(4) 0.0125(5) Uani d . 1 . .
    O O24 0.4195(4) -0.0311(3) -0.4003(4) 0.0131(5) Uani d . 1 . .
loop_
    _atom_site_aniso_label
    _atom_site_aniso_U_11
    _atom_site_aniso_U_22
    _atom_site_aniso_U_33
    _atom_site_aniso_U_12
    _atom_site_aniso_U_13
    _atom_site_aniso_U_23
    K1 0.0313(6) 0.0285(6) 0.0181(5) -0.0129(4) 0.0080(4) -0.0006(4)
    Fe1 0.0070(2) 0.0052(2) 0.0045(2) -0.00011(16) 0.00150(18) 0.00047(16)
    Fe2 0.0080(3) 0.0057(3) 0.0054(3) -0.00005(17) 0.0023(2) -0.00025(17)
    Mg2 0.0080(3) 0.0057(3) 0.0054(3) -0.00005(17) 0.0023(2) -0.00025(17)
    P1 0.0103(4) 0.0086(4) 0.0068(4) -0.0005(3) 0.0030(3) 0.0000(3)
    P2 0.0100(4) 0.0082(4) 0.0074(4) 0.0006(3) 0.0036(3) 0.0001(3)
    O11 0.0136(12) 0.0126(13) 0.0120(12) -0.0031(10) 0.0054(10) -0.0031(10)
    O12 0.0127(12) 0.0110(12) 0.0077(11) -0.0028(10) 0.0020(10) 0.0005(9)
    O13 0.0128(12) 0.0104(12) 0.0095(12) -0.0022(10) 0.0015(10) 0.0019(10)
    O14 0.0176(14) 0.0159(14) 0.0076(12) -0.0002(11) 0.0050(11) -0.0024(10)
    O21 0.0151(13) 0.0150(13) 0.0073(12) 0.0000(10) 0.0024(10) -0.0011(10)
    O22 0.0157(13) 0.0117(13) 0.0113(12) 0.0041(10) 0.0066(11) 0.0026(10)
    O23 0.0134(12) 0.0120(13) 0.0114(12) 0.0022(10) 0.0045(10) -0.0022(10)
    O24 0.0134(12) 0.0123(13) 0.0164(13) 0.0033(10) 0.0089(11) 0.0049(11)
_geom_special_details
;
All e.s.d.'s (except the e.s.d. in the dihedral angle between two l.s. planes)
are estimated using the full covariance matrix. The cell e.s.d.'s are taken
into account individually in the estimation of e.s.d.'s in distances, angles
and torsion angles; correlations between e.s.d.'s in cell parameters are only
used when they are defined by crystal symmetry. An approximate (isotropic)
treatment of cell e.s.d.'s is used for estimating e.s.d.'s involving l.s.
planes.
;
loop_
    _geom_bond_atom_site_label_1
    _geom_bond_atom_site_label_2
    _geom_bond_site_symmetry_2
    _geom_bond_distance
    _geom_bond_publ_flag
    K1 O22 . 2.806(3) no
    K1 O23 3_655 2.830(3) no
    K1 O11 2_544 2.854(3) no
    K1 O11 3_655 2.930(3) no
    K1 O21 4_656 2.955(3) no
    K1 O12 2_544 3.007(3) no
    K1 O23 . 3.054(3) no
    K1 O24 3_655 3.131(3) no
    K1 O14 . 3.167(3) no
    Fe1 O11 . 1.955(3) yes
    Fe1 O24 . 1.984(3) yes
    Fe1 O24 3_654 1.989(3) yes
    Fe1 O13 . 2.041(3) yes
    Fe1 O12 . 2.060(3) yes
    Fe2 O22 2_554 1.947(3) yes
    Fe2 O21 3_554 1.959(3) yes
    Fe2 O23 . 1.971(3) yes
    Fe2 O14 . 2.003(3) yes
    Fe2 O13 3_554 2.072(3) yes
    Fe2 O12 4_566 2.133(3) yes
    P1 O14 1_554 1.513(3) no
    P1 O11 4_565 1.520(3) no
    P1 O12 . 1.567(3) no
    P1 O13 . 1.567(3) no
    P2 O21 . 1.520(3) no
    P2 O22 . 1.523(3) no
    P2 O23 . 1.528(3) no
    P2 O24 . 1.562(3) no
loop_
    _geom_angle_atom_site_label_1
    _geom_angle_atom_site_label_2
    _geom_angle_atom_site_label_3
    _geom_angle_site_symmetry_1
    _geom_angle_site_symmetry_3
    _geom_angle
    _geom_angle_publ_flag
    O22 K1 O23 . 3_655 114.12(10) no
    O22 K1 O11 . 2_544 66.54(9) no
    O23 K1 O11 3_655 2_544 175.96(10) no
    O22 K1 O11 . 3_655 136.60(10) no
    O23 K1 O11 3_655 3_655 77.66(9) no
    O11 K1 O11 2_544 3_655 104.68(8) no
    O22 K1 O21 . 4_656 55.69(9) no
    O23 K1 O21 3_655 4_656 91.67(9) no
    O11 K1 O21 2_544 4_656 91.87(9) no
    O11 K1 O21 3_655 4_656 83.54(9) no
    O22 K1 O12 . 2_544 121.25(9) no
    O23 K1 O12 3_655 2_544 121.56(9) no
    O11 K1 O12 2_544 2_544 59.29(8) no
    O11 K1 O12 3_655 2_544 49.85(8) no
    O21 K1 O12 4_656 2_544 104.06(9) no
    O22 K1 O23 . . 49.28(9) no
    O23 K1 O23 3_655 . 107.82(8) no
    O11 K1 O23 2_544 . 69.39(9) no
    O11 K1 O23 3_655 . 170.19(9) no
    O21 K1 O23 4_656 . 104.12(9) no
    O12 K1 O23 2_544 . 121.31(9) no
    O22 K1 O24 . 3_655 159.49(9) no
    O23 K1 O24 3_655 3_655 48.85(8) no
    O11 K1 O24 2_544 3_655 129.51(9) no
    O11 K1 O24 3_655 3_655 57.90(9) no
    O21 K1 O24 4_656 3_655 127.13(9) no
    O12 K1 O24 2_544 3_655 78.93(8) no
    O23 K1 O24 . 3_655 119.28(9) no
    O22 K1 O14 . . 98.12(9) no
    O23 K1 O14 3_655 . 102.39(9) no
    O11 K1 O14 2_544 . 73.59(9) no
    O11 K1 O14 3_655 . 120.87(9) no
    O21 K1 O14 4_656 . 153.74(9) no
    O12 K1 O14 2_544 . 87.46(9) no
    O23 K1 O14 . . 50.59(8) no
    O24 K1 O14 3_655 . 77.83(8) no
    O11 Fe1 O24 . . 96.53(13) no
    O11 Fe1 O24 . 3_654 117.65(13) no
    O24 Fe1 O24 . 3_654 84.56(13) no
    O11 Fe1 O13 . . 140.54(13) no
    O24 Fe1 O13 . . 97.59(13) no
    O24 Fe1 O13 3_654 . 100.27(13) no
    O11 Fe1 O12 . . 92.56(13) no
    O24 Fe1 O12 . . 169.72(13) no
    O24 Fe1 O12 3_654 . 95.47(12) no
    O13 Fe1 O12 . . 72.26(12) no
    O22 Fe2 O21 2_554 3_554 87.21(13) no
    O22 Fe2 O23 2_554 . 91.51(13) no
    O21 Fe2 O23 3_554 . 91.82(13) no
    O22 Fe2 O14 2_554 . 91.01(13) no
    O21 Fe2 O14 3_554 . 175.44(13) no
    O23 Fe2 O14 . . 84.03(13) no
    O22 Fe2 O13 2_554 3_554 175.43(13) no
    O21 Fe2 O13 3_554 3_554 93.14(13) no
    O23 Fe2 O13 . 3_554 93.03(13) no
    O14 Fe2 O13 . 3_554 88.97(12) no
    O22 Fe2 O12 2_554 4_566 86.54(12) no
    O21 Fe2 O12 3_554 4_566 91.89(12) no
    O23 Fe2 O12 . 4_566 175.72(12) no
    O14 Fe2 O12 . 4_566 92.19(12) no
    O13 Fe2 O12 3_554 4_566 88.90(12) no
    O14 P1 O11 1_554 4_565 112.93(18) no
    O14 P1 O12 1_554 . 112.93(17) no
    O11 P1 O12 4_565 . 108.38(18) no
    O14 P1 O13 1_554 . 110.67(18) no
    O11 P1 O13 4_565 . 110.31(17) no
    O12 P1 O13 . . 100.98(16) no
    O21 P2 O22 . . 111.52(18) no
    O21 P2 O23 . . 112.74(18) no
    O22 P2 O23 . . 107.06(17) no
    O21 P2 O24 . . 110.00(18) no
    O22 P2 O24 . . 108.52(17) no
    O23 P2 O24 . . 106.79(18) no
    P1 O11 Fe1 4_666 . 118.74(18) no
    P1 O11 K1 4_666 2_554 124.41(17) no
    Fe1 O11 K1 . 2_554 86.74(11) no
    P1 O11 K1 4_666 3_655 95.94(14) no
    Fe1 O11 K1 . 3_655 106.47(13) no
    K1 O11 K1 2_554 3_655 124.91(11) no
    P1 O12 Fe1 . . 93.03(14) no
    P1 O12 Fe2 . 4_665 141.86(18) no
    Fe1 O12 Fe2 . 4_665 116.63(14) no
    P1 O12 K1 . 2_554 91.93(13) no
    Fe1 O12 K1 . 2_554 80.92(10) no
    Fe2 O12 K1 4_665 2_554 114.88(12) no
    P1 O13 Fe1 . . 93.73(14) no
    P1 O13 Fe2 . 3_554 136.95(18) no
    Fe1 O13 Fe2 . 3_554 128.51(15) no
    P1 O14 Fe2 1_556 . 142.0(2) no
    P1 O14 K1 1_556 . 108.69(16) no
    Fe2 O14 K1 . . 107.41(12) no
    P2 O21 K1 . 4 107.95(16) no
    Fe2 O21 K1 3_554 4 105.53(13) no
    P2 O22 Fe2 . 2_544 138.67(19) no
    P2 O22 K1 . . 106.73(15) no
    Fe2 O22 K1 2_544 . 111.49(13) no
    P2 O23 Fe2 . . 139.32(19) no
    P2 O23 K1 . 3_655 102.50(14) no
    Fe2 O23 K1 . 3_655 113.17(13) no
    P2 O23 K1 . . 96.07(14) no
    Fe2 O23 K1 . . 112.59(13) no
    K1 O23 K1 3_655 . 72.18(8) no
    P2 O24 Fe1 . . 125.27(18) no
    P2 O24 Fe1 . 3_654 130.84(19) no
    Fe1 O24 Fe1 . 3_654 95.44(13) no
    P2 O24 K1 . 3_655 89.85(13) no
    Fe1 O24 K1 . 3_655 98.85(12) no
    Fe1 O24 K1 3_654 3_655 111.87(13) no
_iucr_refine_instructions_details
;
TITL P21n in P2(1)/n
CELL  0.71073   7.8444  10.0033   9.0371   90.000  114.838   90.000
ZERR     2.00   0.0003   0.0003   0.0004    0.000    0.005    0.000
LATT   1
SYMM  1/2 - X, 1/2 + Y, 1/2 - Z
SFAC  O    MG   P    K    FE
UNIT  16   2    4    2    2
MERG   2
EXYZ Fe2 Mg2
EADP Fe2 Mg2
FMAP   2
PLAN   20
ACTA
BOND
LIST   4
L.S.  10
TEMP 20
WGHT    0.037100    6.682500
EXTI    0.014528
FVAR       0.13548   0.91174
K1    4    0.420603   -0.133943    0.075875    11.00000    0.03128    0.02846 =
         0.01805   -0.00056    0.00799   -0.01291
FE1   5    0.377328    0.117649   -0.557016    11.00000    0.00702    0.00519 =
         0.00453    0.00047    0.00150   -0.00011
FE2   5    0.013501    0.123856   -0.257439    21.00000    0.00801    0.00569 =
         0.00541   -0.00025    0.00231   -0.00005
MG2   2    0.013501    0.123856   -0.257439   -21.00000    0.00801    0.00569 =
         0.00541   -0.00025    0.00231   -0.00005
P1    3    0.128223    0.161015   -0.860905    11.00000    0.01026    0.00865 =
         0.00677    0.00000    0.00297   -0.00049
P2    3    0.267025   -0.092475   -0.351819    11.00000    0.00996    0.00816 =
         0.00737    0.00012    0.00356    0.00061
O11   1    0.448253    0.261939   -0.396430    11.00000    0.01356    0.01255 =
         0.01198   -0.00313    0.00540   -0.00313
O12   1    0.298700    0.249546   -0.749416    11.00000    0.01265    0.01097 =
         0.00768    0.00050    0.00199   -0.00285
O13   1    0.146524    0.040433   -0.744406    11.00000    0.01282    0.01039 =
         0.00953    0.00195    0.00150   -0.00220
O14   1    0.143736    0.113709   -0.013822    11.00000    0.01759    0.01593 =
         0.00765   -0.00236    0.00500   -0.00017
O21   1    0.094460   -0.131080   -0.504001    11.00000    0.01514    0.01503 =
         0.00731   -0.00112    0.00241    0.00002
O22   1    0.351564   -0.212831   -0.242233    11.00000    0.01569    0.01172 =
         0.01133    0.00256    0.00663    0.00412
O23   1    0.224681    0.012365   -0.248881    11.00000    0.01343    0.01199 =
         0.01140   -0.00224    0.00454    0.00215
O24   1    0.419468   -0.031117   -0.400306    11.00000    0.01339    0.01235 =
         0.01637    0.00489    0.00893    0.00327
HKLF    4
REM  P21n in P2(1)/n
REM R1 =  0.0415 for   2155 Fo > 4sig(Fo)  and  0.0430 for all   2230 data
REM    120 parameters refined using      0 restraints
END
WGHT      0.0371      6.6695
REM Highest difference peak  2.080,  deepest hole -1.011,  1-sigma level  0.236
Q1    1   0.2912  0.1227 -0.5538  11.00000  0.05    2.08
Q2    1  -0.0860  0.1214 -0.2559  11.00000  0.05    1.64
Q3    1   0.1488 -0.0806 -0.3638  11.00000  0.05    1.04
Q4    1   0.2969 -0.1387 -0.0568  11.00000  0.05    0.96
Q5    1   0.1160  0.1315 -0.2560  11.00000  0.05    0.93
Q6    1   0.1244  0.0625 -0.2574  11.00000  0.05    0.82
Q7    1   0.5429  0.2959 -0.3449  11.00000  0.05    0.81
Q8    1   0.2442  0.1738 -0.8579  11.00000  0.05    0.76
Q9    1   0.3707 -0.0916 -0.3547  11.00000  0.05    0.74
Q10   1   0.4231  0.0005 -0.4957  11.00000  0.05    0.72
Q11   1   0.5260 -0.1840  0.0542  11.00000  0.05    0.67
Q12   1   0.1550  0.2506 -0.8332  11.00000  0.05    0.67
Q13   1   0.0401 -0.0803 -0.4396  11.00000  0.05    0.64
Q14   1   0.1382 -0.0275 -0.2522  11.00000  0.05    0.64
Q15   1   0.1051 -0.0027 -0.3408  11.00000  0.05    0.62
Q16   1   0.5213  0.0524 -0.4614  11.00000  0.05    0.62
Q17   1   0.3724  0.3057 -0.7833  11.00000  0.05    0.60
Q18   1   0.3308  0.2508 -0.3986  11.00000  0.05    0.60
Q19   1   0.0893 -0.1449 -0.3396  11.00000  0.05    0.58
Q20   1   0.3186  0.0079 -0.2819  11.00000  0.05    0.56
;
