# Supplementary material for: KMg0.09Fe1.91(PO4)2
Source: Acta Crystallogr Sect E Struct Rep Online. 2012 May 31;68(Pt 6):i51. doi: 10.1107/S1600536812023975 (PMC3379059; doi:10.1107/S1600536812023975)
Supplement: Supplementary file 2 [file e-68-00i51-Isup2.hkl]

#
# h,k,l, Fc-squared, Fo-squared, sigma(Fo-squared) and status flag
#
data_I
_shelx_title ' P21n in P2(1)/n'
_shelx_refln_list_code          4
_shelx_F_calc_maximum      303.46
_exptl_crystal_F_000       302.00
_reflns_d_resolution_high  0.6707
 
loop_
 _symmetry_equiv_pos_as_xyz
 'x, y, z'
 '-x+1/2, y+1/2, -z+1/2'
 '-x, -y, -z'
 'x-1/2, -y-1/2, z-1/2'
 
_cell_length_a     7.8444
_cell_length_b    10.0033
_cell_length_c     9.0371
_cell_angle_alpha  90.000
_cell_angle_beta  114.838
_cell_angle_gamma  90.000
 
_shelx_F_squared_multiplier     1.000
 
loop_
 _refln_index_h
 _refln_index_k
 _refln_index_l
 _refln_F_squared_calc
 _refln_F_squared_meas
 _refln_F_squared_sigma
 _refln_observed_status
   2   0   0     2306.17     2378.37     27.21 o
   4   0   0     3922.17     4022.30     41.04 o
   6   0   0       80.40       54.51     10.90 o
   8   0   0     6578.30     6804.11     81.51 o
  10   0   0       52.88       54.42     13.62 o
   1   1   0      206.50      278.49     44.36 o
   2   1   0     1234.85      921.04     73.56 o
   3   1   0     1779.41     1820.54     19.80 o
   4   1   0       52.65       49.24     13.61 o
   5   1   0     4736.07     4670.50     82.80 o
   6   1   0      169.76      231.11     10.92 o
   7   1   0     1981.54     1909.88     27.08 o
   8   1   0      302.28      302.61     11.72 o
   9   1   0       18.13       19.25      3.28 o
  10   1   0       85.76      108.93     10.18 o
   0   2   0        0.12       34.33      3.81 o
   1   2   0     1075.55     1404.84     16.53 o
   2   2   0      902.86      861.02     17.27 o
   3   2   0     3593.52     1990.74   1082.26 o
   4   2   0      254.84      182.97      6.07 o
   5   2   0     8226.79     7816.65     72.92 o
   6   2   0      339.84      284.25     15.08 o
   7   2   0       24.96       17.85      3.20 o
   8   2   0      125.92      129.65      7.78 o
   9   2   0     3772.66     4015.71     47.25 o
  10   2   0        0.03        1.87      1.92 o
   1   3   0      933.46     1125.50     18.02 o
   2   3   0      567.15      403.28      9.99 o
   3   3   0     4593.95     4765.24     66.79 o
   4   3   0       99.33      111.17     18.64 o
   5   3   0      918.46      947.50     26.41 o
   6   3   0     6226.60     6201.44    119.14 o
   7   3   0      902.79      847.74     18.01 o
   8   3   0        1.81        3.77      1.98 o
   9   3   0       51.68       60.53      7.26 o
  10   3   0        6.95       19.43      5.66 o
   0   4   0    38634.53    37188.25    184.87 o
   1   4   0        3.79       21.57      2.62 o
   2   4   0     7708.07     7471.58     67.97 o
   3   4   0      645.05      804.38    104.42 o
   4   4   0     1552.52     1633.29     33.39 o
   5   4   0      293.77      299.38     15.62 o
   6   4   0       11.70       11.92      3.40 o
   7   4   0      431.43      391.20     12.13 o
   8   4   0     6247.95     6422.11     59.92 o
   9   4   0        9.19        6.58      3.89 o
  10   4   0      356.28      375.34     19.00 o
   1   5   0        1.15        3.38      1.12 o
   2   5   0       59.82       16.77      2.31 o
   3   5   0     6371.27     6188.51     63.86 o
   4   5   0      747.68      662.49     22.42 o
   5   5   0     2462.00     2404.25     46.35 o
   6   5   0     1108.94     1053.06     19.57 o
   7   5   0      643.02      639.17     15.95 o
   8   5   0      305.30      298.73     13.10 o
   9   5   0      658.25      667.35     23.30 o
  10   5   0       10.33       14.28      3.66 o
   0   6   0      462.87      556.38     15.36 o
   1   6   0      926.60     1018.54     14.00 o
   2   6   0      809.73      694.28     15.89 o
   3   6   0     2756.30     2772.17     44.58 o
   4   6   0     1163.41     1042.15     30.57 o
   5   6   0     1267.91     1282.81     22.75 o
   6   6   0       14.84       13.24      2.26 o
   7   6   0       35.26       29.50      3.19 o
   8   6   0        7.40        6.98      1.84 o
   9   6   0     1841.59     1904.66     36.61 o
   1   7   0      399.51      414.20     12.94 o
   2   7   0     6137.02     6196.52     82.05 o
   3   7   0       38.04       79.25      9.88 o
   4   7   0        2.83        3.17      2.48 o
   5   7   0     2380.46     2287.25     31.95 o
   6   7   0     3018.97     2971.90     35.75 o
   7   7   0      582.87      583.76     16.99 o
   8   7   0       51.60       41.54      5.83 o
   9   7   0      506.46      557.17     23.10 o
   0   8   0    23235.68    22849.48    200.60 o
   1   8   0     1665.13     1431.78     22.19 o
   2   8   0     3012.44     2842.63     37.45 o
   3   8   0     1451.24     1421.48     29.89 o
   4   8   0        4.11       18.14      2.50 o
   5   8   0       11.29       25.27     10.13 o
   6   8   0       41.68       32.41      4.75 o
   7   8   0      121.72      123.24      7.98 o
   8   8   0     1035.97      923.53     33.63 o
   1   9   0      177.54      185.55      7.52 o
   2   9   0       14.93       18.71      2.69 o
   3   9   0     6814.06     6886.11     50.85 o
   4   9   0      849.55      795.40     15.20 o
   5   9   0     3676.59     3650.66     37.28 o
   6   9   0       25.94       17.35      4.42 o
   7   9   0      246.51      243.57     12.80 o
   8   9   0      254.12      258.20     22.53 o
   0  10   0       30.70       48.50      6.17 o
   1  10   0      473.70      539.70     13.26 o
   2  10   0      771.37      734.98     15.62 o
   3  10   0      210.73      181.86      6.47 o
   4  10   0      304.69      270.48      9.38 o
   5  10   0       14.94       12.59      2.47 o
   6  10   0       26.36       28.00      6.01 o
   7  10   0        3.85        9.25      4.46 o
   1  11   0       88.62      117.48      6.63 o
   2  11   0      650.66      730.03     16.82 o
   3  11   0      527.19      550.20     16.67 o
   4  11   0        0.51       36.50     13.20 o
   5  11   0     1298.10     1275.03     26.29 o
   6  11   0     2825.97     2847.17     50.68 o
   7  11   0       71.10       75.88     10.14 o
   0  12   0     2656.14     2804.60    102.34 o
   1  12   0       77.12       90.79      6.79 o
   2  12   0     3007.91     3074.83     39.09 o
   3  12   0      671.76      683.14     19.12 o
   4  12   0      459.17      412.70     19.06 o
   5  12   0       39.15       40.30      6.80 o
   6  12   0      457.48      494.22     22.06 o
   1  13   0       84.65       71.85      6.31 o
   2  13   0       16.20       11.67      2.45 o
   3  13   0     1698.74     1676.00     34.75 o
   4  13   0      167.00      144.53     10.47 o
   5  13   0     2400.86     2370.02     43.23 o
   0  14   0      783.05      875.09     52.16 o
   1  14   0      299.40      364.17     19.12 o
   2  14   0       19.61       24.69      5.02 o
   3  14   0        2.88        5.35      4.56 o
  -9   0   1      156.48      150.42     15.75 o
  -7   0   1      184.90      170.64     13.59 o
  -5   0   1    12792.38    12620.57    199.79 o
  -3   0   1      798.91      926.24     15.53 o
  -1   0   1     5396.96     5647.86     41.90 o
   1   0   1     4446.14     4781.47     43.20 o
   3   0   1    17810.28    17762.98    738.10 o
   5   0   1     3116.77     2590.64     65.01 o
   7   0   1     4329.82     4468.40     51.84 o
   9   0   1     2077.77     2116.03     61.26 o
 -10   1   1      229.80      226.35     14.48 o
  -9   1   1      816.85      833.49     22.53 o
  -8   1   1     1399.46     1432.35     27.67 o
  -7   1   1      379.15      441.32     14.13 o
  -6   1   1        6.19        3.57      1.70 o
  -5   1   1     3300.33     3007.60     40.83 o
  -4   1   1      334.66      191.98      7.01 o
  -3   1   1     2383.94     2523.39     50.40 o
  -2   1   1      661.18      449.30      8.60 o
  -1   1   1     1865.03     1773.70     41.27 o
   0   1   1     3523.29     4397.43    221.71 o
   1   1   1     2716.10     3808.93     98.02 o
   2   1   1       52.36      631.53     32.06 o
   3   1   1     4199.27     3589.56    157.89 o
   4   1   1     1477.38     1579.88     26.10 o
   5   1   1     4098.27     3690.27     42.53 o
   6   1   1     1037.56      984.71     26.54 o
   7   1   1      200.95      169.37      8.36 o
   8   1   1      217.88      210.14     10.08 o
   9   1   1      432.19      422.74     16.94 o
  10   1   1       16.98       13.49      4.17 o
 -10   2   1     2201.92     2274.35     44.78 o
  -9   2   1      162.79      153.92      8.92 o
  -8   2   1      352.00      362.07     11.64 o
  -7   2   1       31.49       37.34      4.08 o
  -6   2   1     1584.67     1598.50     34.28 o
  -5   2   1     1275.77     1271.05     28.34 o
  -4   2   1    16741.86    15752.05     93.20 o
  -3   2   1     1246.44     1120.83     15.07 o
  -2   2   1    92090.66    92817.20   1649.31 o
  -1   2   1     1461.52     1368.99     16.47 o
   0   2   1      206.10      186.15      6.90 o
   1   2   1     2029.48     2795.05     23.85 o
   2   2   1     2399.26     2500.48     86.18 o
   3   2   1     2007.29     1955.33     52.28 o
   4   2   1     2535.90     2401.05    123.39 o
   5   2   1      532.03      458.34     15.37 o
   6   2   1    12051.50    12119.18    115.77 o
   7   2   1      482.39      430.34     13.12 o
   8   2   1       78.91       66.74      6.05 o
   9   2   1        9.50        7.22      1.78 o
  10   2   1       29.24       43.53      5.82 o
 -10   3   1       25.34       20.92      3.82 o
  -9   3   1      826.20      855.87     23.25 o
  -8   3   1     1164.93     1173.71     27.69 o
  -7   3   1      825.42      867.82     18.73 o
  -6   3   1      674.36      548.83     21.24 o
  -5   3   1     4489.07     4248.27     84.01 o
  -4   3   1     2344.08     1912.53     19.88 o
  -3   3   1      690.04      619.66     17.65 o
  -2   3   1       33.42       12.01      2.45 o
  -1   3   1     3897.70     3599.56     33.35 o
   0   3   1      916.93      689.48     10.92 o
   1   3   1     2794.53     3088.47     46.12 o
   2   3   1     1215.05     1514.01     23.13 o
   3   3   1    11153.52    10632.68    311.53 o
   4   3   1     1622.49     1666.87     33.80 o
   5   3   1       30.40       27.73      4.96 o
   6   3   1       98.14       88.95      7.12 o
   7   3   1       27.39       31.57      4.01 o
   8   3   1       21.70       24.36      3.95 o
   9   3   1      993.97     1016.05     26.63 o
  10   3   1       77.99       99.27     10.04 o
 -10   4   1        1.48        2.19      3.30 o
  -9   4   1      352.07      348.51     14.90 o
  -8   4   1      196.46      168.15      9.31 o
  -7   4   1      302.99      303.00     12.77 o
  -6   4   1      164.72      148.60     11.55 o
  -5   4   1     1793.42     2038.35    112.68 o
  -4   4   1      818.89      674.51     16.41 o
  -3   4   1      532.61      583.68      9.07 o
  -2   4   1       90.73       80.76      3.71 o
  -1   4   1      290.90      420.05      8.08 o
   0   4   1       40.32       40.80      3.04 o
   1   4   1      691.18      545.79     14.74 o
   2   4   1      941.99      905.18     23.21 o
   3   4   1    15879.27    15481.62    128.98 o
   4   4   1      287.73      270.14     15.93 o
   5   4   1      516.54      420.52     19.69 o
   6   4   1      426.30      417.97     12.20 o
   7   4   1     6498.10     6719.59     58.04 o
   8   4   1       15.47       14.60      3.00 o
   9   4   1     1675.31     1706.47     47.36 o
 -10   5   1       91.32       77.33      8.20 o
  -9   5   1      128.19      121.26     12.27 o
  -8   5   1     4657.78     4815.15     51.66 o
  -7   5   1     2222.64     2211.88     29.05 o
  -6   5   1     1546.95     1442.34     22.50 o
  -5   5   1      291.52      290.21     15.62 o
  -4   5   1       70.89       36.37      4.16 o
  -3   5   1     1474.61     1235.00     15.55 o
  -2   5   1     1554.56     1660.31     24.21 o
  -1   5   1       65.14       60.90      3.46 o
   0   5   1     3859.87     4165.91     39.13 o
   1   5   1     1648.30     2103.19     44.24 o
   2   5   1     4772.08     4990.85     55.57 o
   3   5   1     5375.58     5017.09     60.40 o
   4   5   1     1968.94     2007.07     40.83 o
   5   5   1     1384.38     1334.07     35.20 o
   6   5   1      343.97      316.50     11.25 o
   7   5   1      378.09      328.61     13.20 o
   8   5   1       47.43       29.89      4.33 o
   9   5   1        7.37       16.32      3.52 o
 -10   6   1      523.86      469.75     19.24 o
  -9   6   1      311.85      339.00     14.93 o
  -8   6   1       89.93       91.47      6.82 o
  -7   6   1       16.69       17.52      2.86 o
  -6   6   1       52.61       62.83      4.65 o
  -5   6   1        0.77       14.07     10.35 o
  -4   6   1     4713.78     4588.55     60.42 o
  -3   6   1      149.95      165.28     11.72 o
  -2   6   1    38314.00    39195.69    183.98 o
  -1   6   1       25.03      137.73      5.69 o
   0   6   1     5972.30     5779.29     48.99 o
   1   6   1     1413.15     1244.40     21.95 o
   2   6   1     1345.42     1422.70     26.81 o
   3   6   1      206.67      210.88     23.18 o
   4   6   1       10.68       18.53      6.66 o
   5   6   1       75.18       71.37      5.57 o
   6   6   1     6531.57     6484.55     52.02 o
   7   6   1      681.29      677.72     17.95 o
   8   6   1      248.06      256.10     14.19 o
   9   6   1      363.14      375.44     16.66 o
  -9   7   1      518.78      531.98     22.22 o
  -8   7   1       66.64       53.13      5.92 o
  -7   7   1     3417.44     3383.37     45.21 o
  -6   7   1     1013.88      966.60     19.89 o
  -5   7   1     2957.98     2958.65     43.07 o
  -4   7   1      126.96      125.43     10.47 o
  -3   7   1     6083.18     5641.62     65.54 o
  -2   7   1     1134.63     1154.83     18.76 o
  -1   7   1      915.91      817.27     15.17 o
   0   7   1       71.58       53.55      4.56 o
   1   7   1     8100.96     8176.77     61.95 o
   2   7   1      237.15      229.83     14.18 o
   3   7   1     3004.72     3010.43     51.77 o
   4   7   1      186.56      184.42      8.69 o
   5   7   1        6.33       11.31      2.76 o
   6   7   1      144.83      160.57      9.79 o
   7   7   1      150.38      135.71      9.16 o
   8   7   1       21.53       16.25      4.94 o
  -9   8   1      136.91      166.47     15.00 o
  -8   8   1       48.09       44.72      6.65 o
  -7   8   1       16.12       17.05      2.91 o
  -6   8   1        7.23        6.31      1.86 o
  -5   8   1     1006.88     1038.58     17.23 o
  -4   8   1     1229.41     1113.99     21.35 o
  -3   8   1      713.54      710.92     20.07 o
  -2   8   1      505.70      563.42     14.01 o
  -1   8   1      530.62      695.10     15.00 o
   0   8   1      207.60      194.81     12.32 o
   1   8   1       21.84      390.91     14.27 o
   2   8   1      732.15      629.84     18.60 o
   3   8   1      817.75      876.69     18.73 o
   4   8   1      883.44      869.75     39.09 o
   5   8   1      141.69      112.71      6.30 o
   6   8   1      986.17      952.90     23.74 o
   7   8   1     2378.83     2313.60     39.40 o
   8   8   1        1.77        0.59      4.42 o
  -8   9   1     2071.86     1999.19     50.52 o
  -7   9   1      411.85      361.94     13.07 o
  -6   9   1      319.32      311.51     10.60 o
  -5   9   1      119.60      107.71      6.05 o
  -4   9   1      325.89      345.26      9.21 o
  -3   9   1      666.81      759.33     39.45 o
  -2   9   1     1354.44     1406.44     22.07 o
  -1   9   1       35.45       51.67      4.71 o
   0   9   1     2431.36     2685.13     43.53 o
   1   9   1     1458.84     1753.64     37.47 o
   2   9   1     2294.72     2380.84     29.26 o
   3   9   1     1016.00     1016.65     18.01 o
   4   9   1     1937.40     1978.20     26.60 o
   5   9   1     1314.14     1338.14     23.12 o
   6   9   1       84.47       84.42     11.23 o
   7   9   1       36.83       33.15      6.13 o
   8   9   1      475.79      416.83     23.80 o
  -8  10   1       78.50       96.50     15.67 o
  -7  10   1        1.76        1.85      4.25 o
  -6  10   1      145.03      127.34      8.32 o
  -5  10   1       43.31       54.19      6.88 o
  -4  10   1     2664.65     2697.74     29.67 o
  -3  10   1       18.48       12.42      1.93 o
  -2  10   1     4714.44     5100.13     74.64 o
  -1  10   1      889.04      825.43     16.42 o
   0  10   1     1780.28     1826.76     23.91 o
   1  10   1     3021.04     2977.21     46.60 o
   2  10   1      227.90      238.26      7.84 o
   3  10   1      514.46      678.17     43.02 o
   4  10   1     1825.59     1885.13     41.23 o
   5  10   1        3.77        6.99      2.26 o
   6  10   1     1363.61     1215.94     37.75 o
   7  10   1      111.83      122.04     13.22 o
  -7  11   1     3109.81     3181.17     55.42 o
  -6  11   1      784.45      789.44     26.22 o
  -5  11   1     1022.00     1000.53     21.31 o
  -4  11   1       43.34       41.76      4.05 o
  -3  11   1      300.07      308.13     11.93 o
  -2  11   1      212.37      195.68      9.56 o
  -1  11   1      736.74      704.58     17.76 o
   0  11   1       68.39       67.48      4.99 o
   1  11   1     6044.91     6191.38    121.25 o
   2  11   1        5.31        6.81      1.58 o
   3  11   1     1077.67     1016.65     20.57 o
   4  11   1     1056.69     1032.52     19.90 o
   5  11   1      750.24      754.35     20.38 o
   6  11   1       16.71       14.35      4.80 o
  -6  12   1       21.92       14.65      3.81 o
  -5  12   1       50.83       34.51      5.08 o
  -4  12   1       43.33       47.56      5.51 o
  -3  12   1      620.35      626.02     20.50 o
  -2  12   1      125.15      108.01      7.45 o
  -1  12   1       53.39       55.72      5.44 o
   0  12   1       22.88       17.60      2.77 o
   1  12   1       38.65       48.68      4.73 o
   2  12   1        4.98       14.60      4.09 o
   3  12   1       10.95       21.55      5.15 o
   4  12   1       12.31       26.20     12.20 o
   5  12   1      129.08      122.58      9.59 o
  -5  13   1        2.83       11.47      3.63 o
  -4  13   1      731.88      709.20     26.24 o
  -3  13   1      141.18      127.47     11.14 o
  -2  13   1      806.68      821.16     24.33 o
  -1  13   1        2.27       10.11      2.43 o
   0  13   1     1533.56     1671.40     79.02 o
   1  13   1     1594.50     1927.61     43.69 o
   2  13   1       49.15       73.97      6.99 o
   3  13   1      454.96      407.02     17.30 o
   4  13   1     1157.92     1148.84     30.21 o
  -3  14   1      136.77      142.61     12.25 o
  -2  14   1     2294.68     2285.75     48.53 o
  -1  14   1     1314.43     1381.01     40.58 o
   0  14   1     1735.49     1925.14     43.81 o
   1  14   1      187.73      175.20     13.22 o
   2  14   1       25.97       15.38      3.49 o
   3  14   1      116.84      242.87     32.65 o
 -10   0   2      731.75      726.68     36.27 o
  -8   0   2      218.23      221.81     11.40 o
  -6   0   2    26581.38    27000.10    205.09 o
  -4   0   2    38234.27    39568.50    718.84 o
  -2   0   2     1566.70     1598.77     26.12 o
   0   0   2     1844.30     1851.33     26.31 o
   2   0   2       27.92      112.81      9.81 o
   4   0   2     7911.42     8086.39     72.42 o
   6   0   2      161.39      175.01     19.63 o
   8   0   2     1075.47     1167.14     29.98 o
 -11   1   2      183.57      183.52     15.89 o
 -10   1   2      918.07      925.83     28.99 o
  -9   1   2     1200.75     1277.81     25.05 o
  -8   1   2      290.12      255.24      8.72 o
  -7   1   2     1894.15     1826.13     24.62 o
  -6   1   2       31.12       24.49      3.29 o
  -5   1   2     1407.69     1385.38     15.39 o
  -4   1   2      622.39      744.35     13.84 o
  -3   1   2      273.79      251.00      5.44 o
  -2   1   2     7288.35     7349.86     83.96 o
  -1   1   2     4462.87     5283.38    295.00 o
   0   1   2     1360.42     1550.26     13.96 o
   1   1   2    22460.35    24003.93    314.57 o
   2   1   2     1066.31     1170.32     48.78 o
   3   1   2       91.74       55.29      8.50 o
   4   1   2      179.37      279.37     21.18 o
   5   1   2     2158.07     2040.73     33.38 o
   6   1   2     2180.13     2151.36     34.55 o
   7   1   2      406.07      414.42     12.38 o
   8   1   2      384.30      361.06     13.78 o
   9   1   2      439.71      470.54     18.43 o
 -11   2   2      319.05      316.61     20.66 o
 -10   2   2        1.14        3.73      2.71 o
  -9   2   2      825.80      860.40     20.40 o
  -8   2   2       69.02       55.31      4.23 o
  -7   2   2     1904.97     2004.92     29.83 o
  -6   2   2      609.75      543.53     15.63 o
  -5   2   2      271.55      244.80      9.43 o
  -4   2   2       83.94       82.87      4.37 o
  -3   2   2      669.72      797.63     13.15 o
  -2   2   2      436.89      383.21     11.15 o
  -1   2   2    10777.11    10318.67    333.84 o
   0   2   2        5.29       15.94      2.24 o
   1   2   2    21292.36    21124.51   1094.88 o
   2   2   2      313.98      325.55     16.08 o
   3   2   2     4746.16     4231.40     78.75 o
   4   2   2      871.56      679.48    125.69 o
   5   2   2     9122.07     9270.63     73.78 o
   6   2   2        1.58        1.28      1.14 o
   7   2   2      825.09      807.78     23.27 o
   8   2   2      121.55      121.86      8.61 o
   9   2   2     1506.31     1590.13     34.31 o
 -11   3   2      107.28      104.19     10.16 o
 -10   3   2     2020.32     2130.46     34.95 o
  -9   3   2      293.96      287.72     11.03 o
  -8   3   2      346.20      343.58     11.98 o
  -7   3   2     1047.61      999.85     20.08 o
  -6   3   2     2074.90     1692.58     51.98 o
  -5   3   2        2.38        2.81      1.56 o
  -4   3   2      158.23      205.43      6.12 o
  -3   3   2     3351.35     3345.48     28.05 o
  -2   3   2     2977.32     2895.29     30.96 o
  -1   3   2     1479.26     1724.35     39.25 o
   0   3   2    18024.81    18900.57    997.30 o
   1   3   2     5095.15     4502.39     36.78 o
   2   3   2     1064.58     1334.90     29.37 o
   3   3   2     3260.91     2896.88     87.44 o
   4   3   2      327.37      435.76     21.39 o
   5   3   2       61.91       59.45      7.71 o
   6   3   2     1133.10     1150.88     20.60 o
   7   3   2      454.85      455.73     15.65 o
   8   3   2      272.45      240.49     11.07 o
   9   3   2      565.06      599.11     23.50 o
 -10   4   2      170.93      170.14     10.96 o
  -9   4   2      106.13      102.20      6.59 o
  -8   4   2      206.85      205.51     18.47 o
  -7   4   2      122.24      106.18      6.88 o
  -6   4   2     8279.04     8423.84    174.99 o
  -5   4   2        8.79        5.74      1.57 o
  -4   4   2    14425.45    14028.25     73.60 o
  -3   4   2        6.46       14.23      1.97 o
  -2   4   2     1205.78     1155.18     48.65 o
  -1   4   2       42.49       57.52      5.74 o
   0   4   2     7569.65     8176.48    230.39 o
   1   4   2      291.43      927.57     30.58 o
   2   4   2    15195.34    16762.90    140.45 o
   3   4   2       31.82       25.23      4.81 o
   4   4   2    12771.19    12439.42    143.37 o
   5   4   2      557.83      497.42     14.15 o
   6   4   2        3.62        9.22      1.93 o
   7   4   2      609.55      604.48     16.54 o
   8   4   2      338.03      353.86     16.76 o
   9   4   2       40.14       35.58      7.15 o
 -10   5   2      598.37      609.18     19.53 o
  -9   5   2      716.32      741.39     18.61 o
  -8   5   2      385.69      391.24     12.34 o
  -7   5   2     1455.18     1409.87     20.12 o
  -6   5   2      120.21      102.33      6.68 o
  -5   5   2     2900.22     2711.86     32.30 o
  -4   5   2      118.78      124.46      6.51 o
  -3   5   2     6358.58     5824.54     41.14 o
  -2   5   2       63.60       36.28      2.81 o
  -1   5   2     5057.51     5360.35     31.73 o
   0   5   2      112.66      134.96     16.63 o
   1   5   2     5289.54     5299.73     81.02 o
   2   5   2     1553.31     1484.13     43.97 o
   3   5   2      439.90      500.75     14.86 o
   4   5   2       36.28      369.91    240.59 o
   5   5   2     1885.19     1780.61     27.91 o
   6   5   2      129.54      138.05      7.56 o
   7   5   2     1792.86     1771.79     29.23 o
   8   5   2      178.86      207.44     13.01 o
   9   5   2      141.29      128.93     10.82 o
 -10   6   2      645.40      718.62     26.81 o
  -9   6   2      304.74      305.25     16.23 o
  -8   6   2      352.74      337.88     11.84 o
  -7   6   2     2312.68     2362.33     29.42 o
  -6   6   2       17.65       10.36      2.73 o
  -5   6   2      525.03      533.65     43.14 o
  -4   6   2       21.35       24.85      3.06 o
  -3   6   2      454.20      541.74     12.00 o
  -2   6   2      423.31      401.95     10.14 o
  -1   6   2      259.30      321.11      8.63 o
   0   6   2        3.05        8.26      2.72 o
   1   6   2     5653.48     5531.69     50.30 o
   2   6   2      470.18      511.46     26.76 o
   3   6   2     1104.93     1028.75     33.95 o
   4   6   2     1082.21     1007.83     20.37 o
   5   6   2     4081.79     4098.94     44.27 o
   6   6   2        2.33        0.00      1.69 o
   7   6   2      331.49      320.45     12.82 o
   8   6   2       77.24       64.97      7.41 o
  -9   7   2      721.04      717.12     25.57 o
  -8   7   2     1409.19     1443.64     25.43 o
  -7   7   2       75.83       73.73      5.54 o
  -6   7   2       64.17       45.28      3.55 o
  -5   7   2      344.86      334.39     11.97 o
  -4   7   2     5054.85     4953.74     53.77 o
  -3   7   2     1003.54     1128.53    154.02 o
  -2   7   2     2603.69     3040.44     33.09 o
  -1   7   2     4376.50     4815.60     35.96 o
   0   7   2     3873.26     3930.68     54.61 o
   1   7   2     3854.84     3609.70     60.25 o
   2   7   2      291.55      214.34     10.99 o
   3   7   2     2262.88     2145.89     32.71 o
   4   7   2       13.84      114.49      9.56 o
   5   7   2      213.07      171.57      9.57 o
   6   7   2      261.70      245.63     12.06 o
   7   7   2      564.21      513.34     20.68 o
   8   7   2     1750.53     1843.78     46.80 o
  -9   8   2        3.11        3.67      2.41 o
  -8   8   2       39.73       23.55      4.45 o
  -7   8   2        4.75        6.34      2.49 o
  -6   8   2     3429.16     3392.32     35.65 o
  -5   8   2     1431.15     1391.65     22.85 o
  -4   8   2    13557.00    13846.44    254.14 o
  -3   8   2      207.53      228.07     20.93 o
  -2   8   2      354.75      407.31     38.64 o
  -1   8   2     4535.64     4099.63     45.62 o
   0   8   2      106.68      140.74     10.77 o
   1   8   2      887.25     1090.75     25.19 o
   2   8   2      713.58      909.06     21.56 o
   3   8   2      290.31      261.68      9.07 o
   4   8   2     5431.08     5283.77     43.05 o
   5   8   2       91.94       80.80      7.13 o
   6   8   2      269.03      260.84     12.92 o
   7   8   2      540.70      521.41     25.29 o
   8   8   2        4.17        1.85      3.00 o
  -9   9   2     2387.57     2390.66     57.84 o
  -8   9   2      780.56      800.66     31.84 o
  -7   9   2       14.79       14.46      2.43 o
  -6   9   2       16.87       16.28      3.01 o
  -5   9   2      666.73      686.09     17.03 o
  -4   9   2     1626.75     1552.74     24.41 o
  -3   9   2     5032.29     4846.64     46.66 o
  -2   9   2      217.42      196.17      8.19 o
  -1   9   2     4098.58     4337.09     64.62 o
   0   9   2        1.77        3.90      3.15 o
   1   9   2      186.79      213.35      8.66 o
   2   9   2     1194.20     1110.03     19.03 o
   3   9   2      339.64      342.78     10.21 o
   4   9   2      409.96      390.56     14.71 o
   5   9   2     1542.01     1536.29     27.98 o
   6   9   2      127.12      121.71     11.85 o
   7   9   2      795.82      707.04     30.47 o
  -8  10   2      214.62      217.17     21.76 o
  -7  10   2      383.75      343.23     17.42 o
  -6  10   2      196.32      202.26     10.31 o
  -5  10   2      483.54      508.27     14.95 o
  -4  10   2       12.46       10.86      1.53 o
  -3  10   2        1.86        3.10      1.42 o
  -2  10   2       10.48       39.45      8.25 o
  -1  10   2      607.26      775.33     16.29 o
   0  10   2       32.44       31.40      2.92 o
   1  10   2     1179.41     1290.12     19.69 o
   2  10   2       53.79      202.31     21.80 o
   3  10   2       54.49       56.44      4.63 o
   4  10   2     1842.14     1815.99     27.74 o
   5  10   2     3563.90     3542.48     40.64 o
   6  10   2       97.33       82.88     10.25 o
  -7  11   2       22.83        9.04      4.09 o
  -6  11   2       68.57       74.97      7.05 o
  -5  11   2      172.25      207.42     20.65 o
  -4  11   2     1890.57     1894.64     31.19 o
  -3  11   2       36.57       50.51      5.70 o
  -2  11   2     1018.41     1090.01     25.60 o
  -1  11   2     2815.75     3203.23     38.72 o
   0  11   2     2935.22     3039.61     42.66 o
   1  11   2      142.47      142.19      6.90 o
   2  11   2     1014.86     1041.37     20.67 o
   3  11   2     1183.36     1215.02     24.93 o
   4  11   2     1594.78     1557.14     28.77 o
   5  11   2       39.00       37.67      5.65 o
   6  11   2       81.21       55.75      8.33 o
  -6  12   2      885.84      845.38     27.90 o
  -5  12   2       62.72       59.88      7.02 o
  -4  12   2     2694.66     2701.80     39.06 o
  -3  12   2      722.04      726.01     22.02 o
  -2  12   2     1469.50     1594.19     32.36 o
  -1  12   2      225.84      216.56     10.50 o
   0  12   2       88.67       89.68      7.76 o
   1  12   2      117.69      277.04     10.65 o
   2  12   2      990.44     1008.86     22.18 o
   3  12   2       68.95       92.94      8.85 o
   4  12   2     1143.66     1019.41     27.53 o
   5  12   2       27.22       26.06      4.89 o
  -5  13   2      378.20      347.63     18.52 o
  -4  13   2      706.23      691.74     25.97 o
  -3  13   2      295.91      285.00     16.21 o
  -2  13   2       42.66       46.39      5.88 o
  -1  13   2     4096.92     4154.03     82.39 o
   0  13   2       13.69       11.07      3.35 o
   1  13   2      190.31      169.20     12.07 o
   2  13   2      782.62      787.54     22.10 o
   3  13   2       36.00       59.87      7.34 o
   4  13   2      550.14      581.85     21.90 o
  -4  14   2      192.81      191.37     14.42 o
  -3  14   2        2.53       14.29      6.29 o
  -2  14   2       52.61       41.50      8.57 o
  -1  14   2       58.66       68.16      9.53 o
   0  14   2       35.77       24.78      4.95 o
   1  14   2       92.03       61.83      7.16 o
   2  14   2      132.00      146.62     11.15 o
 -11   0   3     2251.85     2419.40     95.99 o
  -9   0   3      941.41      931.09     30.47 o
  -7   0   3      166.06      128.13     15.27 o
  -5   0   3      281.15      331.30     12.58 o
  -3   0   3     9618.37     8428.03     80.36 o
  -1   0   3     2608.52     2986.56     39.23 o
   1   0   3     4938.42     4628.54     56.13 o
   3   0   3     6239.99     5956.79    443.47 o
   5   0   3      317.73      284.34     15.45 o
   7   0   3     2159.33     2305.27     44.36 o
   9   0   3     1358.03     1434.87     53.93 o
 -11   1   3      523.55      540.97     26.62 o
 -10   1   3        0.94        2.38      2.60 o
  -9   1   3      159.73      151.59      7.99 o
  -8   1   3       27.15       22.88      2.62 o
  -7   1   3     1186.83     1181.77     23.80 o
  -6   1   3     3566.92     3569.44     43.95 o
  -5   1   3     1466.12     1498.57     18.57 o
  -4   1   3     3967.55     3668.59     86.37 o
  -3   1   3     2699.16     2661.04     26.69 o
  -2   1   3     8838.79     8494.10    126.96 o
  -1   1   3    18970.74    18661.83   1439.87 o
   0   1   3       34.21       17.98      2.99 o
   1   1   3     2416.74     2341.96     19.77 o
   2   1   3      942.09     1875.67    120.82 o
   3   1   3     2228.74     2400.72     69.69 o
   4   1   3     2696.17     2464.41    169.90 o
   5   1   3     2277.42     2302.36     37.33 o
   6   1   3     2859.75     2794.59     45.19 o
   7   1   3      555.44      551.88     18.08 o
   8   1   3      116.13       99.54      6.88 o
   9   1   3      310.66      306.37     15.44 o
 -11   2   3       99.55      102.34     11.82 o
 -10   2   3       21.45       19.44      3.15 o
  -9   2   3      108.75      109.96      6.78 o
  -8   2   3     9733.94    10100.66     60.45 o
  -7   2   3      557.19      504.04     27.03 o
  -6   2   3     1608.68     1665.57     27.36 o
  -5   2   3      340.32      317.56     11.19 o
  -4   2   3      480.78      355.70     12.69 o
  -3   2   3     2433.35     2251.18     42.20 o
  -2   2   3      338.98      461.69     27.28 o
  -1   2   3      266.51     1807.55     46.16 o
   0   2   3    12301.09    14438.12    439.17 o
   1   2   3      277.78      362.04     12.94 o
   2   2   3     7625.60     8053.76    230.00 o
   3   2   3      523.22      474.51     14.33 o
   4   2   3      428.55      257.70     45.15 o
   5   2   3      992.70      916.85     20.90 o
   6   2   3     1365.47     1347.98     28.03 o
   7   2   3       31.38       27.90      3.96 o
   8   2   3     2091.33     2031.19     42.29 o
   9   2   3       25.88       19.27      3.45 o
 -11   3   3     1019.44     1073.38     28.83 o
 -10   3   3      115.84      124.25      8.61 o
  -9   3   3      215.95      213.06     10.23 o
  -8   3   3      190.65      178.37      7.89 o
  -7   3   3      590.09      581.41     12.06 o
  -6   3   3      553.67      577.10     15.61 o
  -5   3   3     3914.22     3631.24     53.86 o
  -4   3   3     1532.07     1442.73     21.06 o
  -3   3   3     9262.98     8948.89    185.47 o
  -2   3   3     5118.83     5042.24    100.37 o
  -1   3   3      832.50      983.83     55.17 o
   0   3   3     2501.11     2681.20    127.20 o
   1   3   3     2810.60     2688.37    137.96 o
   2   3   3     2097.20     2946.02    218.74 o
   3   3   3     9926.53     9455.86    350.63 o
   4   3   3     3874.63     3467.28     72.10 o
   5   3   3      395.63      483.93     15.88 o
   6   3   3       61.40       53.14      4.74 o
   7   3   3      558.81      557.34     20.33 o
   8   3   3     1797.73     1891.73     36.44 o
   9   3   3      110.13       82.64      9.17 o
 -11   4   3     1280.78     1403.39     30.85 o
 -10   4   3      393.12      397.98     16.63 o
  -9   4   3      219.53      195.17      9.90 o
  -8   4   3       12.86        8.60      1.82 o
  -7   4   3      441.15      400.11     11.29 o
  -6   4   3        7.53        8.17      1.83 o
  -5   4   3        1.89        4.77      2.04 o
  -4   4   3      620.17      470.40     12.62 o
  -3   4   3    18337.81    16997.50     83.17 o
  -2   4   3     1850.58     1740.69     24.13 o
  -1   4   3     8547.00     8589.46    164.11 o
   0   4   3      758.79      829.10     22.25 o
   1   4   3     2870.53     2956.14     35.27 o
   2   4   3     1174.61     1071.89     22.10 o
   3   4   3    10134.04     9844.42     91.71 o
   4   4   3        3.96        5.06      4.63 o
   5   4   3        5.49        8.74      3.27 o
   6   4   3      541.40      480.80     15.56 o
   7   4   3      491.35      490.95     19.36 o
   8   4   3       45.14       51.84      7.78 o
 -10   5   3      234.27      248.35     12.20 o
  -9   5   3      332.30      334.35     12.34 o
  -8   5   3     1706.45     1674.04     22.44 o
  -7   5   3        2.75        4.65      1.72 o
  -6   5   3     2248.14     2277.77     27.40 o
  -5   5   3      467.27      384.39     13.04 o
  -4   5   3     1073.18     1085.87     19.44 o
  -3   5   3     5875.00     5678.23     61.29 o
  -2   5   3     6903.37     6672.30     38.30 o
  -1   5   3     5139.40     4845.88     71.41 o
   0   5   3      752.43      612.46     20.11 o
   1   5   3     1308.76     1186.20     23.43 o
   2   5   3      411.64      865.47     26.34 o
   3   5   3      342.15      371.35     19.87 o
   4   5   3     1258.04     1257.81     25.26 o
   5   5   3      848.44      841.81     18.09 o
   6   5   3     1881.79     1880.07     29.18 o
   7   5   3      337.85      331.60     13.12 o
   8   5   3      351.21      326.06     19.83 o
 -10   6   3       58.93       52.08      6.24 o
  -9   6   3        0.45        0.00      2.36 o
  -8   6   3     5693.92     5820.83     49.36 o
  -7   6   3      810.83      756.32     14.55 o
  -6   6   3     7395.10     7096.51     48.13 o
  -5   6   3     3330.46     3088.29     36.62 o
  -4   6   3       20.44      103.19     36.63 o
  -3   6   3       62.10       85.54     10.70 o
  -2   6   3      394.58      464.14     10.87 o
  -1   6   3      149.40      608.11     16.69 o
   0   6   3     6775.74     7300.14    149.57 o
   1   6   3     3351.52     3038.46     39.76 o
   2   6   3     4176.38     4042.72    102.77 o
   3   6   3      799.20      766.35     27.42 o
   4   6   3        0.72        7.51      2.93 o
   5   6   3       75.13       93.31     14.18 o
   6   6   3     1447.01     1413.75     29.54 o
   7   6   3      640.00      610.43     22.91 o
   8   6   3     2453.45     2496.80     55.93 o
 -10   7   3      214.73      250.94     15.89 o
  -9   7   3      106.79       96.14      8.27 o
  -8   7   3        6.03        2.32      1.93 o
  -7   7   3      689.34      684.43     15.21 o
  -6   7   3     1016.34      935.49     17.86 o
  -5   7   3     3737.31     3625.35     32.51 o
  -4   7   3       29.62       27.30      3.95 o
  -3   7   3     1176.98     1297.19     37.53 o
  -2   7   3      161.59      120.13      7.83 o
  -1   7   3     1948.93     1987.73     31.26 o
   0   7   3     1486.88     1445.93     35.10 o
   1   7   3      238.18      269.09     12.65 o
   2   7   3      692.46     1000.87     30.24 o
   3   7   3     5817.67     5683.60     55.88 o
   4   7   3      613.13      612.04     15.85 o
   5   7   3      784.07      759.73     20.66 o
   6   7   3        3.57        4.08      2.64 o
   7   7   3       45.56       46.54      9.94 o
  -9   8   3     1385.00     1382.63     36.22 o
  -8   8   3       44.78       41.40      4.67 o
  -7   8   3       39.46       38.16      4.65 o
  -6   8   3       28.85       17.65      2.49 o
  -5   8   3        2.74       14.96      3.98 o
  -4   8   3      538.48      491.50     16.48 o
  -3   8   3     1103.14     1165.54     28.72 o
  -2   8   3      661.42      644.84     18.89 o
  -1   8   3     2961.52     3075.15     41.02 o
   0   8   3      205.25      225.77     14.65 o
   1   8   3      373.15      361.05     12.13 o
   2   8   3     1326.73     1235.37     19.90 o
   3   8   3     3482.47     3472.63     34.41 o
   4   8   3       31.86       40.20      6.18 o
   5   8   3       19.65       18.73      3.22 o
   6   8   3      231.62      198.57     13.40 o
   7   8   3     1053.62     1005.13     36.25 o
  -9   9   3       62.51       57.01      8.60 o
  -8   9   3      439.60      460.85     24.09 o
  -7   9   3      114.82      120.99     10.77 o
  -6   9   3     3567.33     3750.02     46.83 o
  -5   9   3      122.52      109.88      6.93 o
  -4   9   3       57.33       71.57      6.03 o
  -3   9   3     3470.44     3667.63     56.93 o
  -2   9   3     3971.05     4004.84     42.42 o
  -1   9   3      420.87      399.52     13.27 o
   0   9   3      275.63      229.51     10.24 o
   1   9   3     1881.40     1746.56     24.03 o
   2   9   3     1399.93     1533.54     21.63 o
   3   9   3      118.14      177.46     21.66 o
   4   9   3      100.24       81.65      5.68 o
   5   9   3     2467.90     2413.03     41.62 o
   6   9   3     1906.17     1755.15     46.54 o
   7   9   3      155.91      173.36     15.41 o
  -8  10   3      836.67      763.95     31.52 o
  -7  10   3      457.61      481.91     29.42 o
  -6  10   3     2452.76     2487.95     39.75 o
  -5  10   3     1531.68     1549.30     30.19 o
  -4  10   3      143.56      217.62     14.46 o
  -3  10   3       44.82       48.67      5.17 o
  -2  10   3        8.29       23.85      3.41 o
  -1  10   3     1538.89     1542.39     25.43 o
   0  10   3     2335.08     2415.58     41.28 o
   1  10   3       27.63       55.05      4.54 o
   2  10   3     5595.73     5443.57     70.39 o
   3  10   3      276.03      254.24      9.51 o
   4  10   3      909.47      938.58     20.64 o
   5  10   3       56.91       65.38     12.89 o
   6  10   3       40.14       41.93      8.04 o
  -7  11   3        4.09        6.11      3.43 o
  -6  11   3      686.00      679.57     24.77 o
  -5  11   3     2564.69     2614.02     43.61 o
  -4  11   3       30.70       26.77      3.47 o
  -3  11   3     2042.32     2050.40     35.26 o
  -2  11   3       85.82       75.15      6.37 o
  -1  11   3      165.40      160.07      8.06 o
   0  11   3      456.83      454.33     12.39 o
   1  11   3       40.93      148.36      8.03 o
   2  11   3     1933.91     1844.74     36.42 o
   3  11   3     2066.13     2019.63     31.12 o
   4  11   3       91.87      101.13      9.92 o
   5  11   3      870.86      747.06     30.86 o
  -6  12   3        0.88        2.61      2.47 o
  -5  12   3       41.29       44.62      6.13 o
  -4  12   3        8.83       12.53      3.32 o
  -3  12   3        6.06       40.16      5.89 o
  -2  12   3      317.92      311.01     14.28 o
  -1  12   3     2322.04     2253.11     42.44 o
   0  12   3      928.08     1001.24     23.85 o
   1  12   3        0.42       28.51      3.79 o
   2  12   3      252.75      244.61     10.96 o
   3  12   3     1590.30     1539.91     37.83 o
   4  12   3      130.68      101.65     10.08 o
  -5  13   3        1.37        5.00      4.06 o
  -4  13   3      268.90      279.35     19.05 o
  -3  13   3      904.78      954.52     30.46 o
  -2  13   3      664.78      622.16     24.09 o
  -1  13   3        2.56       10.15      3.17 o
   0  13   3        2.63       27.78     16.82 o
   1  13   3     1535.96     1561.73     38.68 o
   2  13   3     1268.41     1178.80     27.85 o
   3  13   3      236.14      226.09     16.05 o
  -3  14   3       11.44       18.03      4.46 o
  -2  14   3       14.88       15.89      4.30 o
  -1  14   3        2.95        8.65      3.41 o
   0  14   3      276.91      242.56     18.46 o
   1  14   3      235.98      274.99     19.60 o
 -10   0   4     4283.02     4750.92    220.93 o
  -8   0   4      164.93      151.94      9.47 o
  -6   0   4     1866.76     1545.57     49.48 o
  -4   0   4      575.13      495.38     16.90 o
  -2   0   4      923.81     1038.71     32.94 o
   0   0   4     6220.70     7376.08     74.12 o
   2   0   4      653.59      529.94     24.06 o
   4   0   4     3493.59     3504.58    219.03 o
   6   0   4     7284.07     7244.73    513.42 o
   8   0   4      367.50      329.37     24.88 o
 -11   1   4      223.51      223.40     14.73 o
 -10   1   4       49.10       52.78      5.89 o
  -9   1   4      193.09      194.45      9.64 o
  -8   1   4     5577.79     5721.64     44.82 o
  -7   1   4      344.63      380.85     13.58 o
  -6   1   4      408.84      392.58     13.40 o
  -5   1   4     6172.60     5780.44     88.44 o
  -4   1   4     3211.28     3101.28     42.45 o
  -3   1   4      791.03      627.87     17.71 o
  -2   1   4       44.07       83.46      6.91 o
  -1   1   4     1943.89     1879.40     71.94 o
   0   1   4     7773.29     8638.50    118.07 o
   1   1   4    13116.83    14400.36     76.43 o
   2   1   4     2227.57     2124.25     44.91 o
   3   1   4      497.16      566.23     33.25 o
   4   1   4     4125.70     3708.90    355.70 o
   5   1   4      149.97      134.90      7.08 o
   6   1   4      363.28      353.62     12.88 o
   7   1   4      575.96      565.55     19.66 o
   8   1   4      105.79      108.06     10.35 o
 -11   2   4       76.10       57.06      7.39 o
 -10   2   4        0.18        0.00      1.84 o
  -9   2   4      201.38      192.42      8.76 o
  -8   2   4      158.18      141.07      7.00 o
  -7   2   4      318.03      259.99     12.03 o
  -6   2   4       28.25       20.12      3.24 o
  -5   2   4    17966.74    17053.13    343.47 o
  -4   2   4      103.63       69.07      5.75 o
  -3   2   4      707.26      934.48     40.09 o
  -2   2   4     1242.04     1116.46     39.87 o
  -1   2   4     1292.04     1329.37     46.77 o
   0   2   4       76.19       79.48      4.12 o
   1   2   4     8777.21     9130.70    116.10 o
   2   2   4        6.37        4.81      1.45 o
   3   2   4     1791.22     1743.13     31.48 o
   4   2   4       94.73       62.54      7.70 o
   5   2   4      246.35      290.71      9.79 o
   6   2   4       22.22       19.83      3.49 o
   7   2   4      325.46      312.32     13.20 o
   8   2   4       38.74       32.98      5.50 o
 -11   3   4       60.29       74.86      7.50 o
 -10   3   4      290.60      318.73     12.36 o
  -9   3   4      451.32      451.12     13.75 o
  -8   3   4     2628.00     2733.98     29.58 o
  -7   3   4      454.72      427.16     10.75 o
  -6   3   4       48.37       56.92      5.96 o
  -5   3   4     5661.63     5309.17    156.16 o
  -4   3   4     7968.76     7504.95     65.58 o
  -3   3   4     4347.33     4034.60    141.67 o
  -2   3   4      981.31      957.99     45.25 o
  -1   3   4      360.80      631.54     23.20 o
   0   3   4     6469.99     6660.66    471.10 o
   1   3   4     2156.83     2538.68     58.48 o
   2   3   4     2740.43     2557.42     78.86 o
   3   3   4     6075.61     6132.76     74.37 o
   4   3   4     1618.26     1733.10     34.20 o
   5   3   4       21.65       30.17      4.01 o
   6   3   4       81.75       92.79      7.41 o
   7   3   4      273.93      268.87     15.11 o
   8   3   4       48.30       76.96      8.95 o
 -11   4   4        8.42        1.51      2.20 o
 -10   4   4     2590.40     2678.11     39.67 o
  -9   4   4      330.00      318.45     11.06 o
  -8   4   4       50.90       42.22      3.84 o
  -7   4   4     1748.58     1578.43     22.73 o
  -6   4   4       18.87       40.00      9.17 o
  -5   4   4        0.17        7.56      3.19 o
  -4   4   4       98.38       96.73     13.31 o
  -3   4   4      475.42      892.48    127.98 o
  -2   4   4    23479.49    23851.22    550.57 o
  -1   4   4     3723.81     3542.64    122.26 o
   0   4   4      508.95      597.85     21.06 o
   1   4   4     4702.18     4636.04     48.92 o
   2   4   4     4806.64     4400.17     49.41 o
   3   4   4       24.04       54.65     11.72 o
   4   4   4     1381.15     1479.32     40.49 o
   5   4   4      712.23      648.03     18.15 o
   6   4   4     2907.29     2897.17     40.35 o
   7   4   4       14.55       14.73      5.14 o
   8   4   4      202.06      174.24     13.33 o
 -10   5   4        1.59        1.64      1.79 o
  -9   5   4       54.87       47.40      4.55 o
  -8   5   4      543.52      532.34     12.68 o
  -7   5   4     2728.13     2704.07     25.45 o
  -6   5   4     1322.07     1201.47     20.29 o
  -5   5   4     2096.35     2170.70     30.63 o
  -4   5   4     1636.82     1538.06     23.85 o
  -3   5   4       30.82      196.34     51.36 o
  -2   5   4      708.86      672.89     18.71 o
  -1   5   4      238.99      285.86     14.60 o
   0   5   4     6486.23     6548.38    197.01 o
   1   5   4    10809.89    10975.02     79.27 o
   2   5   4     3035.60     2821.14     50.95 o
   3   5   4      502.13      589.87     19.86 o
   4   5   4      471.52      421.41     14.09 o
   5   5   4       54.01       42.22      4.72 o
   6   5   4     1700.88     1747.92     29.52 o
   7   5   4        5.71        6.28      6.62 o
   8   5   4      181.24      153.78     12.48 o
 -10   6   4      441.84      451.66     18.73 o
  -9   6   4       99.30      102.42      7.00 o
  -8   6   4       31.87       37.29      3.05 o
  -7   6   4      144.73      136.38      6.33 o
  -6   6   4      254.89      208.46      6.77 o
  -5   6   4     4137.08     4126.22     53.54 o
  -4   6   4     2642.24     2352.20     30.50 o
  -3   6   4     1404.47     1463.82     23.32 o
  -2   6   4     2554.17     2425.47     34.87 o
  -1   6   4      831.71     1096.91     59.09 o
   0   6   4      114.99      123.71     10.21 o
   1   6   4     1868.19     2203.73     36.37 o
   2   6   4      122.38      110.97      8.58 o
   3   6   4      757.28      798.91     18.74 o
   4   6   4     1720.98     1647.82     31.89 o
   5   6   4      958.64      926.72     21.23 o
   6   6   4      672.50      668.40     20.87 o
   7   6   4      356.95      317.17     19.92 o
 -10   7   4      318.61      325.40     17.79 o
  -9   7   4      427.68      431.55     17.25 o
  -8   7   4     3466.95     3582.79     35.19 o
  -7   7   4      126.25      112.54      5.98 o
  -6   7   4       12.97       10.68      3.05 o
  -5   7   4     3768.05     3681.23     40.90 o
  -4   7   4      167.19      177.56      9.39 o
  -3   7   4      835.52      931.25     62.89 o
  -2   7   4      592.77      543.01     22.78 o
  -1   7   4     1533.78     1318.84     34.65 o
   0   7   4     1259.59     1436.20     37.74 o
   1   7   4     1774.56     2122.47     40.42 o
   2   7   4       41.51      110.37     13.59 o
   3   7   4     1674.85     1619.12     26.80 o
   4   7   4     4118.31     4058.36     47.20 o
   5   7   4      123.24      110.42      8.58 o
   6   7   4      101.10      121.32     12.74 o
   7   7   4        2.90        3.00      3.68 o
  -9   8   4       99.07       94.72      9.67 o
  -8   8   4      981.64      928.87     25.03 o
  -7   8   4     2145.53     2161.07     33.25 o
  -6   8   4      118.61      135.69     16.24 o
  -5   8   4      354.76      369.11     18.66 o
  -4   8   4      233.38      211.21     10.96 o
  -3   8   4       89.22      138.76      9.27 o
  -2   8   4     2014.03     2239.49     30.16 o
  -1   8   4      306.38      296.22     12.71 o
   0   8   4     4304.65     4352.92     56.12 o
   1   8   4      763.48      744.61     16.94 o
   2   8   4        0.63        3.11      1.44 o
   3   8   4      290.50      381.56     37.81 o
   4   8   4     1385.61     1470.40     64.47 o
   5   8   4       95.53       85.54      7.64 o
   6   8   4     2826.57     2742.09     58.57 o
  -9   9   4      132.30      176.65     15.82 o
  -8   9   4      629.03      568.87     33.00 o
  -7   9   4      995.23      990.26     28.90 o
  -6   9   4       45.38       32.37      4.90 o
  -5   9   4      801.48      787.32     20.62 o
  -4   9   4      207.72      198.65      9.30 o
  -3   9   4       39.54       91.91      6.48 o
  -2   9   4       97.98      152.00      9.98 o
  -1   9   4       99.39      199.31     10.12 o
   0   9   4     2487.79     2509.34     33.97 o
   1   9   4     4016.23     3857.56     49.28 o
   2   9   4      249.60      283.09     10.62 o
   3   9   4      737.39      689.85     18.22 o
   4   9   4       14.47        7.87      2.37 o
   5   9   4       61.06       58.32      8.30 o
   6   9   4     1044.07     1136.27     38.61 o
  -8  10   4       11.58       10.84      5.35 o
  -7  10   4       99.58       93.97     14.24 o
  -6  10   4       14.18       14.08      4.27 o
  -5  10   4     1858.13     1844.30     33.35 o
  -4  10   4      302.12      274.76     11.28 o
  -3  10   4     4256.21     4010.81     56.50 o
  -2  10   4     2887.28     2731.61     44.35 o
  -1  10   4      433.96      413.69     14.97 o
   0  10   4      118.57      124.52      6.40 o
   1  10   4     2755.09     2620.57     54.90 o
   2  10   4       47.90       50.68      5.42 o
   3  10   4        2.68        7.61      2.80 o
   4  10   4      795.94      838.09     30.70 o
   5  10   4     1005.51      958.10     34.68 o
  -7  11   4      249.21      242.30     22.90 o
  -6  11   4       13.23        9.99      3.77 o
  -5  11   4      197.90      194.80     11.74 o
  -4  11   4     1813.93     1775.78     33.28 o
  -3  11   4      329.10      370.05     22.12 o
  -2  11   4     1090.39     1117.68     24.23 o
  -1  11   4     1434.48     1404.50     42.03 o
   0  11   4     1544.76     1585.98     36.79 o
   1  11   4      263.87      337.57     14.93 o
   2  11   4      224.24      260.52     12.14 o
   3  11   4      551.10      540.17     22.47 o
   4  11   4      199.35      147.55     13.13 o
  -6  12   4       34.51       35.53      7.92 o
  -5  12   4      131.67      104.53      9.83 o
  -4  12   4        4.57       10.25      3.65 o
  -3  12   4       85.81       71.67      7.02 o
  -2  12   4     1743.91     1684.26     34.40 o
  -1  12   4      373.35      380.00     14.72 o
   0  12   4     4117.92     4391.34    133.65 o
   1  12   4      804.80      760.67     20.99 o
   2  12   4       11.72       13.76      5.47 o
   3  12   4      258.30      283.01     20.38 o
   4  12   4       73.46       96.11     46.32 o
  -5  13   4      425.27      352.73     18.88 o
  -4  13   4       19.39       24.80      5.60 o
  -3  13   4       71.06       90.78      9.63 o
  -2  13   4      169.26      221.14     15.89 o
  -1  13   4      583.30      726.21     26.31 o
   0  13   4      531.79      572.11     23.69 o
   1  13   4     2282.52     2088.12     46.45 o
   2  13   4      117.76      163.16     13.67 o
  -3  14   4     2779.34     2741.96     81.70 o
  -2  14   4      378.77      363.97     19.63 o
  -1  14   4      341.80      347.28     19.08 o
   0  14   4        2.89        4.50      4.09 o
 -11   0   5       39.01       56.75     10.47 o
  -9   0   5     1255.53     1365.23     45.42 o
  -7   0   5     5089.22     5377.83     54.80 o
  -5   0   5       57.68       27.59     14.17 o
  -3   0   5       25.28       59.94      8.72 o
  -1   0   5      284.17      329.16     18.56 o
   1   0   5     8587.25     8855.14     68.72 o
   3   0   5       43.13       68.33      8.12 o
   5   0   5       17.96       30.55      5.27 o
   7   0   5      801.87      819.43     40.46 o
 -11   1   5      156.19      162.24     12.48 o
 -10   1   5     3796.64     4155.82     99.02 o
  -9   1   5      576.31      572.14     18.23 o
  -8   1   5      297.74      285.16      9.24 o
  -7   1   5     4904.12     4817.77     38.99 o
  -6   1   5       48.74       75.01      6.28 o
  -5   1   5      376.76      297.06     11.40 o
  -4   1   5      717.28      743.82     21.57 o
  -3   1   5      169.05      125.53      7.54 o
  -2   1   5    11607.89    10737.67    505.22 o
  -1   1   5    12972.83    13958.60    201.54 o
   0   1   5      109.28       94.92      5.10 o
   1   1   5     3965.46     4068.47     59.51 o
   2   1   5     2783.68     2919.24     37.64 o
   3   1   5     2127.51     2147.16     35.54 o
   4   1   5        8.95       11.05      3.05 o
   5   1   5       74.58       90.87      8.01 o
   6   1   5       16.74       10.70      3.64 o
   7   1   5     2602.42     2561.99     59.02 o
   8   1   5       56.85       63.17      9.70 o
 -11   2   5      173.24      203.74     14.27 o
 -10   2   5        5.29        4.21      2.56 o
  -9   2   5      470.69      460.34     13.77 o
  -8   2   5      147.55      160.48      7.44 o
  -7   2   5       60.91       56.35      3.74 o
  -6   2   5       81.60      101.53      9.54 o
  -5   2   5      760.59      671.53     19.67 o
  -4   2   5     8388.85     8368.56    169.32 o
  -3   2   5      750.94      781.41     79.37 o
  -2   2   5      723.57     1012.34     72.52 o
  -1   2   5      407.88     1023.14     27.06 o
   0   2   5     5563.40     5142.51     65.67 o
   1   2   5      144.68      401.99     28.05 o
   2   2   5     2262.90     2757.14     88.04 o
   3   2   5      275.68      345.63     18.52 o
   4   2   5     7438.80     6196.62   1381.83 o
   5   2   5      458.50      422.72     15.30 o
   6   2   5        5.04       10.17      3.68 o
   7   2   5      192.12      175.93     20.03 o
 -11   3   5       92.23      111.22      7.92 o
 -10   3   5     2092.56     2175.78     30.73 o
  -9   3   5      489.29      494.38     13.57 o
  -8   3   5       57.07       48.96      3.68 o
  -7   3   5     2112.82     2082.80     24.12 o
  -6   3   5     4255.02     3865.71     89.69 o
  -5   3   5     1686.58     1622.43     37.39 o
  -4   3   5      767.86      731.98     25.80 o
  -3   3   5     2746.67     2463.75     44.78 o
  -2   3   5    16355.24    15317.55    319.02 o
  -1   3   5     4751.62     4514.58    192.12 o
   0   3   5     2096.13     2026.55    113.54 o
   1   3   5      975.85     1054.80     29.08 o
   2   3   5     2269.61     2228.56     45.70 o
   3   3   5      179.99      149.56      7.92 o
   4   3   5      440.22      425.22     15.11 o
   5   3   5       12.75       13.82      3.31 o
   6   3   5      210.34      202.52     11.63 o
   7   3   5     2994.57     3033.28     54.91 o
 -11   4   5      143.53      187.36     10.27 o
 -10   4   5       16.01       18.84      3.13 o
  -9   4   5     1009.59     1065.20     19.15 o
  -8   4   5      124.95      114.45      5.53 o
  -7   4   5     8724.54     8856.70     89.96 o
  -6   4   5      194.41      149.25      7.99 o
  -5   4   5      332.48      356.42     29.86 o
  -4   4   5     3727.47     3042.69    341.32 o
  -3   4   5      180.65      225.09     11.08 o
  -2   4   5      261.61      258.46     12.13 o
  -1   4   5     3726.76     3989.08    124.28 o
   0   4   5      108.61      109.62     10.02 o
   1   4   5     1431.33     1802.66     45.37 o
   2   4   5     1011.25      932.49     30.12 o
   3   4   5       61.46       89.34      5.76 o
   4   4   5     1310.47     1254.95     25.08 o
   5   4   5        9.23       16.02      3.07 o
   6   4   5       57.92       61.12      6.10 o
   7   4   5      851.08      812.36     32.29 o
 -11   5   5      451.47      524.17     20.95 o
 -10   5   5     2569.84     2717.74     41.45 o
  -9   5   5      369.95      351.15     12.03 o
  -8   5   5       16.22       14.54      2.68 o
  -7   5   5     2594.95     2577.80     28.38 o
  -6   5   5      642.74      651.20     15.90 o
  -5   5   5       12.91       50.72     25.95 o
  -4   5   5      404.14      429.52     16.93 o
  -3   5   5      368.11      359.47     12.08 o
  -2   5   5     8034.68     7850.08     67.37 o
  -1   5   5     5949.71     6551.19    326.21 o
   0   5   5       25.61       15.04      4.63 o
   1   5   5     1488.66     1591.06     31.86 o
   2   5   5     1853.85     1966.46     50.41 o
   3   5   5      592.57      578.55     13.77 o
   4   5   5       20.15       43.70      5.61 o
   5   5   5       35.14       32.17      5.04 o
   6   5   5       31.48       17.58      3.93 o
   7   5   5     3000.28     2986.68     54.93 o
 -10   6   5        5.58        0.48      1.86 o
  -9   6   5      816.69      832.72     21.94 o
  -8   6   5       18.51       25.64      4.39 o
  -7   6   5      545.39      503.29     13.02 o
  -6   6   5      787.22      781.90     16.53 o
  -5   6   5       67.56       69.63      5.33 o
  -4   6   5     1151.01     1290.35     33.78 o
  -3   6   5     1066.58      934.49     20.37 o
  -2   6   5      381.55      590.86     23.62 o
  -1   6   5     3891.85     3628.70     59.47 o
   0   6   5     2419.40     2091.79     46.30 o
   1   6   5     4085.18     4041.10     53.64 o
   2   6   5     3160.42     3551.37     43.59 o
   3   6   5        2.77        6.33      2.43 o
   4   6   5     4274.17     4194.72     53.58 o
   5   6   5        3.56        7.59      2.78 o
   6   6   5      640.38      613.43     27.15 o
   7   6   5      881.84      919.49     35.38 o
 -10   7   5      878.47      878.35     30.43 o
  -9   7   5      126.68      109.48      8.08 o
  -8   7   5      367.08      365.23     12.95 o
  -7   7   5      924.50      903.22     19.48 o
  -6   7   5     1014.00      974.59     20.66 o
  -5   7   5        1.00       28.89      8.56 o
  -4   7   5      196.90      192.27      8.55 o
  -3   7   5     2245.91     2094.00     41.84 o
  -2   7   5     6106.42     5667.25     74.97 o
  -1   7   5     6839.91     6621.25     70.72 o
   0   7   5      623.32      645.41     19.48 o
   1   7   5      528.65      531.61     20.24 o
   2   7   5     1834.64     1715.71     27.89 o
   3   7   5      457.91      456.38     14.06 o
   4   7   5      274.91      277.46     11.86 o
   5   7   5      164.76      176.42     14.64 o
   6   7   5      173.91      174.25     14.92 o
  -9   8   5      334.51      359.11     18.34 o
  -8   8   5        0.74        2.87      2.47 o
  -7   8   5     2368.87     2372.21     38.53 o
  -6   8   5       76.95       53.84      5.48 o
  -5   8   5     1911.35     1776.33     30.59 o
  -4   8   5     2617.24     2614.53     36.67 o
  -3   8   5      563.53      600.16     15.45 o
  -2   8   5      124.27      167.86      9.19 o
  -1   8   5      490.70      540.29     16.26 o
   0   8   5      390.96      377.38     12.43 o
   1   8   5     1582.45     1621.43     26.94 o
   2   8   5      687.70      713.02     15.49 o
   3   8   5     1684.08     1647.52     25.90 o
   4   8   5     1772.83     1801.52     44.85 o
   5   8   5      511.21      444.33     20.23 o
   6   8   5       43.47       48.19      8.27 o
  -9   9   5     1067.72     1089.92     47.13 o
  -8   9   5      260.96      278.10     23.13 o
  -7   9   5       48.59       33.77      4.88 o
  -6   9   5       27.39       16.89      3.74 o
  -5   9   5     1443.65     1470.67     32.29 o
  -4   9   5      730.97      773.93     23.05 o
  -3   9   5      235.42      226.40     11.10 o
  -2   9   5     2122.52     2050.10     29.79 o
  -1   9   5     1507.17     1635.18     29.89 o
   0   9   5       40.86       49.62      4.63 o
   1   9   5      389.39      385.32     12.36 o
   2   9   5      226.97      191.03      9.57 o
   3   9   5      106.25       93.46      7.04 o
   4   9   5      109.79      110.30     12.28 o
   5   9   5      335.36      322.62     20.30 o
  -8  10   5      321.15      272.40     23.71 o
  -7  10   5      723.95      727.20     36.87 o
  -6  10   5      270.91      243.77     14.57 o
  -5  10   5       64.65       53.19      5.60 o
  -4  10   5     4434.16     4449.16     59.77 o
  -3  10   5        9.49       15.19      3.13 o
  -2  10   5     2279.45     2479.75     44.21 o
  -1  10   5      526.95      669.74     20.26 o
   0  10   5      130.88      126.86      7.38 o
   1  10   5      187.40      261.35     11.77 o
   2  10   5     1307.02     1346.48     33.89 o
   3  10   5       32.65       31.59      5.34 o
   4  10   5     2992.80     2711.26     50.88 o
  -7  11   5      131.99       82.47     13.08 o
  -6  11   5      104.27      101.55     14.80 o
  -5  11   5      214.83      233.48     14.68 o
  -4  11   5      884.43      931.28     24.90 o
  -3  11   5      376.48      399.11     15.08 o
  -2  11   5      266.20      359.20     20.86 o
  -1  11   5     2004.78     1902.35     46.23 o
   0  11   5      367.55      343.04     13.80 o
   1  11   5      517.24      444.35     16.08 o
   2  11   5       46.96       80.16     11.18 o
   3  11   5       44.13       51.80      9.90 o
   4  11   5      331.66      359.25     19.08 o
  -6  12   5        1.01        0.75      4.33 o
  -5  12   5     2120.16     2013.83     50.18 o
  -4  12   5     1216.79     1219.23     32.79 o
  -3  12   5     1128.10     1118.12     31.94 o
  -2  12   5      139.33      136.51      9.12 o
  -1  12   5       72.01      100.83      8.73 o
   0  12   5       56.12       35.89      5.93 o
   1  12   5      326.29      313.46     17.49 o
   2  12   5      282.23      289.81     19.93 o
   3  12   5     1354.49     1315.52     43.55 o
  -5  13   5      442.32      520.70     27.95 o
  -4  13   5      761.92      787.01     28.53 o
  -3  13   5      597.64      543.67     23.29 o
  -2  13   5      242.08      254.88     16.18 o
  -1  13   5      334.40      437.81     20.27 o
   0  13   5      176.39      211.70     32.44 o
   1  13   5       19.13       25.36      6.59 o
 -10   0   6        1.43        4.59      3.81 o
  -8   0   6      294.12      309.46     14.03 o
  -6   0   6      617.02      697.71     32.24 o
  -4   0   6        0.56       20.70      8.17 o
  -2   0   6     2575.85     2088.36     55.28 o
   0   0   6    14241.34    15707.02    371.86 o
   2   0   6     6991.33     7826.61    107.75 o
   4   0   6      107.44       78.63     11.33 o
   6   0   6      624.48      687.85     55.68 o
 -11   1   6       37.27       19.54      4.02 o
 -10   1   6      181.60      178.96     12.56 o
  -9   1   6     1498.43     1533.97     30.44 o
  -8   1   6       45.03       44.52      3.58 o
  -7   1   6     1037.21     1021.07     15.38 o
  -6   1   6      654.21      657.25     24.52 o
  -5   1   6     4789.57     4251.87     58.15 o
  -4   1   6    13483.53    12164.52    184.70 o
  -3   1   6     5092.68     5015.72     79.81 o
  -2   1   6      232.26      316.76     13.26 o
  -1   1   6     2019.20     2177.30     32.15 o
   0   1   6     2200.68     2368.26     42.15 o
   1   1   6     4027.31     4235.40     50.74 o
   2   1   6        1.27      184.53     54.49 o
   3   1   6      382.50      506.72     25.60 o
   4   1   6      547.87      525.30     34.47 o
   5   1   6     5892.63     5547.63     91.20 o
   6   1   6      130.73      113.15     16.06 o
   7   1   6      912.60      909.42     47.88 o
 -11   2   6     1770.36     2209.98     42.34 o
 -10   2   6       14.69       20.44      3.43 o
  -9   2   6     2554.44     2800.04     32.65 o
  -8   2   6      531.19      561.91     13.67 o
  -7   2   6      243.08      232.64      7.32 o
  -6   2   6       41.88       40.56      5.61 o
  -5   2   6        3.43        4.22      5.72 o
  -4   2   6      250.27      240.28     14.85 o
  -3   2   6       82.01      121.55     35.98 o
  -2   2   6       64.17       75.33      7.89 o
  -1   2   6     2944.26     3206.98     63.37 o
   0   2   6        9.36        3.03      4.36 o
   1   2   6       87.68       98.66      9.67 o
   2   2   6      231.25      235.70     10.21 o
   3   2   6      561.07      460.09     15.20 o
   4   2   6      195.18      162.96     15.75 o
   5   2   6      670.19      666.90     23.30 o
   6   2   6       56.34       44.02      8.06 o
   7   2   6      204.63      182.33     21.81 o
 -11   3   6     1351.98     1522.95     31.61 o
 -10   3   6      399.96      409.84     14.29 o
  -9   3   6      739.24      745.99     15.15 o
  -8   3   6      112.83       95.60      5.35 o
  -7   3   6      671.68      632.48     11.79 o
  -6   3   6     1106.67     1118.69     28.37 o
  -5   3   6      253.16      265.00     13.43 o
  -4   3   6    13555.44    12433.54    315.64 o
  -3   3   6    10710.89    10339.39    100.19 o
  -2   3   6       19.85      135.18     34.06 o
  -1   3   6      207.52      284.95     15.84 o
   0   3   6      157.55      189.21     14.64 o
   1   3   6     2868.79     2965.40    109.54 o
   2   3   6       17.20       28.72      4.59 o
   3   3   6     1567.89     1623.98     51.57 o
   4   3   6      597.77      532.28     20.81 o
   5   3   6     5014.79     5035.29     87.84 o
   6   3   6      903.07      864.09     63.38 o
   7   3   6      596.47      597.25     29.87 o
 -11   4   6       53.77       58.99      6.71 o
 -10   4   6        6.18        7.42      2.51 o
  -9   4   6      682.36      673.67     17.93 o
  -8   4   6      976.41      976.46     19.01 o
  -7   4   6      196.59      163.57      6.36 o
  -6   4   6     1774.00     1807.22     23.00 o
  -5   4   6      501.70      458.09     18.06 o
  -4   4   6      687.07      637.12     53.26 o
  -3   4   6      240.22      482.92    185.18 o
  -2   4   6     6084.30     5230.99     58.34 o
  -1   4   6     3104.64     2971.23    105.38 o
   0   4   6      292.51      430.94     28.92 o
   1   4   6      559.91      581.86     20.42 o
   2   4   6     7079.76     7376.27     79.72 o
   3   4   6      125.02      117.56      6.93 o
   4   4   6        3.39        4.75      2.45 o
   5   4   6      134.90      135.44     11.09 o
   6   4   6       74.46       78.40     10.51 o
 -11   5   6      168.61      135.39     11.01 o
 -10   5   6       30.11       29.78      4.60 o
  -9   5   6      516.98      498.41     15.86 o
  -8   5   6     1000.93      967.40     17.88 o
  -7   5   6      245.60      250.33      8.49 o
  -6   5   6     4914.31     4707.96     68.97 o
  -5   5   6     2432.83     2323.19     40.30 o
  -4   5   6     7445.56     6949.82    151.05 o
  -3   5   6     2086.58     2053.66     48.92 o
  -2   5   6       25.30      152.54     39.55 o
  -1   5   6     1488.26     1499.53     40.33 o
   0   5   6     1725.83     1778.63     74.11 o
   1   5   6      652.50      726.46     16.53 o
   2   5   6      321.85      339.39     11.75 o
   3   5   6     1172.32     1286.43     38.54 o
   4   5   6      229.79      228.27     11.72 o
   5   5   6     1996.17     1885.95     49.69 o
   6   5   6      792.93      711.97     35.32 o
 -10   6   6      226.23      225.87     12.32 o
  -9   6   6     2041.92     2011.91     38.70 o
  -8   6   6       73.43       72.44      5.60 o
  -7   6   6      441.61      420.67     12.23 o
  -6   6   6     1241.17     1227.17     26.15 o
  -5   6   6      231.41      263.56     10.32 o
  -4   6   6     1010.98      902.15     22.90 o
  -3   6   6       98.83      105.30      9.26 o
  -2   6   6      351.86      361.16     19.35 o
  -1   6   6     3921.71     4200.73     49.84 o
   0   6   6        0.17        7.41      4.48 o
   1   6   6      930.56      984.34     19.82 o
   2   6   6     2168.41     2148.31     25.82 o
   3   6   6      376.11      366.95     12.14 o
   4   6   6      695.85      709.86     24.02 o
   5   6   6      536.96      513.73     24.83 o
   6   6   6       24.42       26.66      4.81 o
 -10   7   6       76.16       56.41      7.04 o
  -9   7   6      117.32      112.87      9.23 o
  -8   7   6      276.45      295.69     12.15 o
  -7   7   6      202.18      194.15      9.32 o
  -6   7   6      198.50      207.57     10.23 o
  -5   7   6      531.70      504.95     14.79 o
  -4   7   6     4410.50     4266.76     52.35 o
  -3   7   6     3440.35     3290.50     51.33 o
  -2   7   6     1557.19     1492.16     26.62 o
  -1   7   6        2.68       42.94      4.94 o
   0   7   6      109.68      123.77     10.17 o
   1   7   6      370.56      399.84     13.11 o
   2   7   6      189.16      181.41      8.30 o
   3   7   6       27.38       37.32      4.54 o
   4   7   6       92.16       70.18      8.19 o
   5   7   6     3068.09     3017.10     61.41 o
  -9   8   6       98.91       80.82      9.39 o
  -8   8   6      317.85      282.52     15.75 o
  -7   8   6       22.68       16.35      3.57 o
  -6   8   6     1061.81     1038.98     25.75 o
  -5   8   6       58.50       56.22      5.28 o
  -4   8   6      332.29      526.50     23.34 o
  -3   8   6      153.68      321.29     15.14 o
  -2   8   6        6.39        5.08      3.26 o
  -1   8   6     1264.59     1298.36     26.28 o
   0   8   6     5570.40     5733.32     64.08 o
   1   8   6        0.14        8.14      2.13 o
   2   8   6     3462.45     3295.44     64.30 o
   3   8   6      277.72      269.32     11.08 o
   4   8   6      533.97      513.79     21.80 o
   5   8   6      967.90     1014.17     32.42 o
  -9   9   6      239.58      231.03     17.46 o
  -8   9   6      488.59      503.72     24.88 o
  -7   9   6      490.27      485.54     20.93 o
  -6   9   6     1132.22     1150.00     36.31 o
  -5   9   6     1260.84     1190.02     30.70 o
  -4   9   6     1248.32     1223.92     26.96 o
  -3   9   6     1929.17     1861.15     33.14 o
  -2   9   6      890.88      847.66     20.00 o
  -1   9   6      634.43      614.63     17.18 o
   0   9   6      756.07      755.31     19.12 o
   1   9   6       32.27       22.99      3.69 o
   2   9   6        1.96       15.15      3.15 o
   3   9   6     1170.10     1216.52     31.11 o
   4   9   6       27.45       28.94      5.23 o
  -8  10   6      484.81      518.70     32.95 o
  -7  10   6      666.25      599.57     27.16 o
  -6  10   6      892.20      917.00     33.01 o
  -5  10   6      612.96      596.14     19.77 o
  -4  10   6      243.73      228.30     13.05 o
  -3  10   6       20.76       27.98      4.60 o
  -2  10   6      341.32      336.90     14.65 o
  -1  10   6     1511.58     1425.37     30.55 o
   0  10   6       99.31       91.89      6.94 o
   1  10   6      540.97      503.62     17.90 o
   2  10   6     1052.03     1029.45     42.68 o
   3  10   6      666.43      554.95     22.97 o
   4  10   6      419.76      422.60     22.65 o
  -7  11   6      966.82     1064.13     55.46 o
  -6  11   6      620.59      625.98     41.21 o
  -5  11   6        5.59       22.90      8.09 o
  -4  11   6      547.69      511.33     21.38 o
  -3  11   6     1304.67     1340.32     30.96 o
  -2  11   6      255.25      246.14     15.17 o
  -1  11   6       31.73       69.33      7.13 o
   0  11   6        2.27        5.66      2.48 o
   1  11   6       88.95       73.50      8.14 o
   2  11   6        2.14       30.97     12.82 o
   3  11   6      150.98      135.79     14.48 o
  -6  12   6     1781.48     1699.94     64.35 o
  -5  12   6       10.12        6.01      3.21 o
  -4  12   6       16.04       55.96      8.70 o
  -3  12   6       53.93      128.26     13.73 o
  -2  12   6       30.02       19.65      4.15 o
  -1  12   6      953.24      942.14     55.55 o
   0  12   6     3432.71     3512.47    168.72 o
   1  12   6       78.65       79.06     10.27 o
  -4  13   6        4.46        8.06      4.64 o
  -3  13   6     1708.66     1557.83     40.69 o
  -2  13   6     1169.04     1197.96     47.77 o
  -1  13   6      240.18      220.44     18.22 o
 -11   0   7      241.32      215.74     16.78 o
  -9   0   7      933.95      952.30     31.53 o
  -7   0   7       12.67       28.65      5.08 o
  -5   0   7     2580.37     2427.47     67.25 o
  -3   0   7     2876.18     2957.91     53.32 o
  -1   0   7     2070.43     1948.78     52.82 o
   1   0   7      113.37       79.78      6.90 o
   3   0   7      796.37      738.92     46.97 o
   5   0   7      103.03       86.11     18.53 o
 -11   1   7       69.92       84.86      8.29 o
 -10   1   7      157.22      175.24     11.27 o
  -9   1   7      396.81      387.54     13.14 o
  -8   1   7     1337.61     1377.01     18.42 o
  -7   1   7     2610.82     2561.93     28.23 o
  -6   1   7     9605.78     9482.25     76.22 o
  -5   1   7     4890.82     4545.14    162.01 o
  -4   1   7     2060.80     1913.67     64.64 o
  -3   1   7      656.83      600.96     24.14 o
  -2   1   7      202.40      313.58     14.21 o
  -1   1   7     4638.76     4790.00    128.59 o
   0   1   7      344.18      433.86     17.36 o
   1   1   7     5182.71     5673.89     50.18 o
   2   1   7     1955.25     1913.71     29.86 o
   3   1   7     4345.91     4391.53     57.98 o
   4   1   7     1600.01     1349.48    147.13 o
   5   1   7      688.22      625.97     28.69 o
   6   1   7       51.65       43.01     10.32 o
 -11   2   7       96.51      106.55      9.25 o
 -10   2   7      956.93      976.33     24.81 o
  -9   2   7      249.89      268.15      9.71 o
  -8   2   7       65.83       62.87      4.20 o
  -7   2   7      475.23      438.90      9.97 o
  -6   2   7      479.68      366.05     12.06 o
  -5   2   7      972.76      893.62     49.79 o
  -4   2   7     1962.81     1628.48     41.40 o
  -3   2   7       53.81       43.58     14.44 o
  -2   2   7     4640.46     4883.31     54.60 o
  -1   2   7       27.06       39.93      4.96 o
   0   2   7     3782.71     4340.01     58.73 o
   1   2   7      298.33      265.72     10.13 o
   2   2   7      224.25      166.09      8.25 o
   3   2   7      204.78      520.78     28.16 o
   4   2   7      344.19      367.66     17.43 o
   5   2   7       13.52       11.98      3.75 o
   6   2   7      187.71      132.05     18.07 o
 -11   3   7       66.12       64.64      6.55 o
 -10   3   7       85.39       88.38      6.37 o
  -9   3   7      688.09      687.05     15.71 o
  -8   3   7     3827.45     3934.59     43.72 o
  -7   3   7     1537.18     1535.64     20.09 o
  -6   3   7     4309.85     4218.81     71.15 o
  -5   3   7     1027.75     1040.26     34.82 o
  -4   3   7        3.50       15.39      8.72 o
  -3   3   7     3043.95     2835.36    127.89 o
  -2   3   7      158.95      211.03     15.29 o
  -1   3   7     3053.72     3154.78     77.12 o
   0   3   7      640.33      709.82     18.17 o
   1   3   7     4431.16     4785.68     44.60 o
   2   3   7       57.22       80.19      5.62 o
   3   3   7     5286.39     5373.84     62.17 o
   4   3   7     1528.12     1445.34     35.54 o
   5   3   7      578.73      529.41     22.62 o
   6   3   7        1.15        0.00      5.18 o
 -11   4   7     1535.11     1659.28     37.66 o
 -10   4   7      589.82      690.48     23.15 o
  -9   4   7      409.67      417.13     14.34 o
  -8   4   7        1.57        2.34      1.24 o
  -7   4   7      116.71      125.06      5.51 o
  -6   4   7      168.56      153.54      6.85 o
  -5   4   7      148.72      165.34     10.15 o
  -4   4   7       64.40       74.05      9.22 o
  -3   4   7     1611.54     1658.42     94.36 o
  -2   4   7      181.03      209.44     17.49 o
  -1   4   7      653.44      607.59     18.67 o
   0   4   7      106.80      102.34      7.08 o
   1   4   7       93.39       74.20      5.00 o
   2   4   7      554.30      549.80     14.35 o
   3   4   7        2.58       11.45      4.74 o
   4   4   7       92.32       89.28      8.81 o
   5   4   7      821.48      739.92     41.71 o
   6   4   7       61.76       33.18     21.53 o
 -10   5   7        1.92        0.00      1.93 o
  -9   5   7      130.82      115.01      8.47 o
  -8   5   7      973.85      989.92     18.58 o
  -7   5   7     1951.16     1940.93     23.39 o
  -6   5   7     3899.05     3804.24     49.67 o
  -5   5   7     2619.76     2494.62     56.05 o
  -4   5   7      410.49      469.38     15.16 o
  -3   5   7      259.82      252.47     11.02 o
  -2   5   7      282.69      333.47     15.07 o
  -1   5   7      782.83      812.61     22.66 o
   0   5   7       14.17       21.63      3.25 o
   1   5   7     1931.01     2071.26     27.41 o
   2   5   7      837.18      841.01     19.58 o
   3   5   7     7027.94     7250.67     90.40 o
   4   5   7      833.79      808.35     23.97 o
   5   5   7      110.79      111.17     12.38 o
 -10   6   7      350.80      335.19     16.74 o
  -9   6   7      148.58      134.02     10.18 o
  -8   6   7      149.94      123.23      6.74 o
  -7   6   7      450.99      411.57     13.39 o
  -6   6   7       59.92       70.07      6.12 o
  -5   6   7      494.43      512.99     13.75 o
  -4   6   7      142.63      129.40      8.03 o
  -3   6   7     1410.00     1371.58     23.78 o
  -2   6   7     6306.64     6487.71     65.91 o
  -1   6   7     1114.68     1065.43     26.61 o
   0   6   7     6182.27     6438.35     59.51 o
   1   6   7      160.20      165.82      7.93 o
   2   6   7       56.01       59.91      5.24 o
   3   6   7      131.97      188.38     11.83 o
   4   6   7       49.12       56.19     10.38 o
   5   6   7      717.83      657.11     31.01 o
 -10   7   7        1.11        2.43      2.99 o
  -9   7   7       59.40       50.79      6.40 o
  -8   7   7     2649.55     2686.47     37.11 o
  -7   7   7     1908.39     1896.31     33.14 o
  -6   7   7     1277.08     1302.42     30.96 o
  -5   7   7     1232.42     1193.81     26.15 o
  -4   7   7        2.00       18.76      4.23 o
  -3   7   7      325.11      384.70     14.41 o
  -2   7   7      345.18      423.53     15.28 o
  -1   7   7     1105.05     1044.09     27.25 o
   0   7   7      882.83      921.89     23.04 o
   1   7   7     1361.81     1423.23     24.17 o
   2   7   7      129.28      115.75      8.09 o
   3   7   7     1040.81      971.03     25.50 o
   4   7   7       16.41       15.51      6.10 o
   5   7   7     1397.19     1447.07     59.90 o
  -9   8   7      214.89      214.48     14.61 o
  -8   8   7        0.56        0.00      2.77 o
  -7   8   7      164.27      150.84     10.19 o
  -6   8   7      734.52      712.40     21.40 o
  -5   8   7     1065.49     1052.10     25.54 o
  -4   8   7      575.65      587.36     21.25 o
  -3   8   7     3430.38     3453.08     79.52 o
  -2   8   7     1155.25     1103.82     25.29 o
  -1   8   7      172.69      149.04      9.25 o
   0   8   7      157.56      154.69      9.75 o
   1   8   7      337.55      377.42     12.90 o
   2   8   7      771.22      770.70     22.10 o
   3   8   7       39.11       42.14      7.65 o
   4   8   7       10.24       20.86      5.89 o
  -8   9   7      183.31      154.00     15.29 o
  -7   9   7       21.47       23.91      6.25 o
  -6   9   7     2410.83     2354.45     45.88 o
  -5   9   7     1995.96     1989.39     42.35 o
  -4   9   7       19.08       14.47      3.85 o
  -3   9   7      491.10      551.55     21.54 o
  -2   9   7       28.71       34.86      6.38 o
  -1   9   7       19.46       14.23      3.14 o
   0   9   7        5.32        9.36      2.15 o
   1   9   7      163.66      173.64      9.13 o
   2   9   7      494.43      470.12     18.52 o
   3   9   7     2875.11     2929.68     59.68 o
  -8  10   7      872.29      836.29     34.05 o
  -7  10   7      365.37      313.45     25.21 o
  -6  10   7      368.31      378.83     27.64 o
  -5  10   7       79.64      178.58     21.08 o
  -4  10   7      506.30      531.01     21.99 o
  -3  10   7      151.54      129.04     10.84 o
  -2  10   7     3372.55     3255.64     54.21 o
  -1  10   7        1.93       27.57      9.50 o
   0  10   7     1100.36      986.37     40.34 o
   1  10   7      937.47      903.20     29.04 o
   2  10   7       29.82       22.17      5.74 o
   3  10   7       11.90       18.22      9.03 o
  -7  11   7      196.03      172.38     19.33 o
  -6  11   7      351.60      333.18     25.83 o
  -5  11   7      925.88      814.23     32.00 o
  -4  11   7     1355.46     1299.48     49.15 o
  -3  11   7      533.13      537.59     27.26 o
  -2  11   7      627.46      618.09     35.51 o
  -1  11   7        0.70        6.67      4.07 o
   0  11   7      143.14      136.67     17.07 o
   1  11   7      664.01      662.21     25.69 o
   2  11   7       48.66       33.72      7.44 o
  -5  12   7      442.96      424.86     23.95 o
  -4  12   7       53.62       44.90      6.12 o
  -3  12   7     1911.23     1795.60     63.33 o
  -2  12   7      148.81      111.77     16.35 o
  -1  12   7       34.32       33.56     11.72 o
   0  12   7      237.66      244.77     23.43 o
 -10   0   8      163.03      211.98     19.71 o
  -8   0   8      189.69      157.33     12.88 o
  -6   0   8      222.94      212.57     11.29 o
  -4   0   8    10003.88    10190.27    187.68 o
  -2   0   8     1840.61     2269.18     64.80 o
   0   0   8     3243.06     3055.10    143.77 o
   2   0   8      641.25      626.47     30.15 o
   4   0   8      670.87      406.06    105.65 o
 -11   1   8      123.46      125.55     10.26 o
 -10   1   8     2014.18     2238.59     45.91 o
  -9   1   8     2307.94     2455.59     39.32 o
  -8   1   8     1689.15     1759.59     25.42 o
  -7   1   8     1106.91     1108.12     18.13 o
  -6   1   8     1177.62     1127.48     18.63 o
  -5   1   8      201.78      192.24     10.62 o
  -4   1   8      303.84      356.26     30.16 o
  -3   1   8     3325.31     3161.48     47.88 o
  -2   1   8     1490.04     1518.33     37.22 o
  -1   1   8     8071.22     8325.53    120.58 o
   0   1   8      270.69      296.34     10.21 o
   1   1   8     4015.38     4151.69     52.18 o
   2   1   8     1365.81     1403.61     33.03 o
   3   1   8      343.02      283.68     31.84 o
   4   1   8      651.63      498.96     89.61 o
   5   1   8      190.61      171.53     20.82 o
 -11   2   8      719.92      856.57     30.07 o
 -10   2   8      190.23      202.70     12.55 o
  -9   2   8      186.17      183.23      9.39 o
  -8   2   8        1.46        2.39      1.01 o
  -7   2   8     1690.09     1748.37     21.75 o
  -6   2   8      334.66      296.63     10.37 o
  -5   2   8     1205.01     1291.03     31.84 o
  -4   2   8      294.21      262.41     12.04 o
  -3   2   8     2542.34     2207.99     40.26 o
  -2   2   8       63.45       61.84      5.89 o
  -1   2   8        4.00       26.38      4.65 o
   0   2   8       51.57       60.90      5.57 o
   1   2   8      450.52      475.93     13.38 o
   2   2   8        0.11        1.59      1.95 o
   3   2   8      639.88      658.84     24.35 o
   4   2   8      133.05      109.11     12.16 o
   5   2   8       74.47       66.10     13.26 o
 -11   3   8        0.39        8.27      3.75 o
 -10   3   8     2094.75     2231.43     38.13 o
  -9   3   8     1058.84     1087.56     21.64 o
  -8   3   8     1935.34     1952.77     27.64 o
  -7   3   8      510.72      489.72     11.64 o
  -6   3   8        0.76        4.36      1.57 o
  -5   3   8     1405.97     1349.03     21.67 o
  -4   3   8      271.71      241.59     10.64 o
  -3   3   8        0.35        6.75      3.42 o
  -2   3   8      427.05      488.18     16.14 o
  -1   3   8     5859.04     5885.46     69.01 o
   0   3   8      441.69      466.97     15.92 o
   1   3   8     3745.38     3809.19     44.82 o
   2   3   8     2769.91     2708.96     41.11 o
   3   3   8       86.31       87.55      7.66 o
   4   3   8      574.33      584.42     32.84 o
   5   3   8      142.49      132.54     18.30 o
 -10   4   8       17.59       13.30      3.76 o
  -9   4   8       40.29       32.41      3.83 o
  -8   4   8      114.00      114.51      6.40 o
  -7   4   8     1141.75     1182.46     20.61 o
  -6   4   8       20.82       22.92      2.83 o
  -5   4   8      422.46      349.33     10.46 o
  -4   4   8     4691.65     4856.44     64.03 o
  -3   4   8      227.83      226.63     11.75 o
  -2   4   8     2283.68     2431.51     40.25 o
  -1   4   8       16.13       23.26      3.28 o
   0   4   8      261.63      290.82     12.74 o
   1   4   8      212.44      530.32     21.21 o
   2   4   8      261.35      281.21     12.47 o
   3   4   8        3.19        6.47      2.91 o
   4   4   8     1893.17     1698.04     96.45 o
   5   4   8       60.87       59.78     12.68 o
 -10   5   8     2342.27     2537.35     46.30 o
  -9   5   8      217.17      196.03     10.15 o
  -8   5   8      561.36      559.81     15.28 o
  -7   5   8     1228.07     1174.33     20.95 o
  -6   5   8        9.08        6.29      1.72 o
  -5   5   8       52.95       56.77      4.78 o
  -4   5   8        6.55        6.26      2.49 o
  -3   5   8     1469.91     1433.90     41.44 o
  -2   5   8      754.55      734.01     19.95 o
  -1   5   8     3613.74     3657.64     45.76 o
   0   5   8      127.69      123.90      7.67 o
   1   5   8     2864.78     2946.62     35.16 o
   2   5   8      187.21      164.83      8.59 o
   3   5   8      993.36     1014.56     27.17 o
   4   5   8      111.91       98.48     30.79 o
 -10   6   8      284.71      299.43     16.17 o
  -9   6   8       27.92       21.29      4.23 o
  -8   6   8      142.56      125.66      7.85 o
  -7   6   8     2806.49     2811.17     51.81 o
  -6   6   8        0.08        4.96      1.90 o
  -5   6   8     2224.21     2181.02     43.57 o
  -4   6   8     1694.02     1630.56     33.79 o
  -3   6   8      276.09      218.29      9.98 o
  -2   6   8      431.87      518.95     19.76 o
  -1   6   8       75.87       84.09      8.06 o
   0   6   8       57.49       62.46      6.27 o
   1   6   8      645.81      624.85     17.83 o
   2   6   8      156.32      153.15      8.55 o
   3   6   8      201.18      162.61     10.74 o
   4   6   8      277.79      258.99     19.14 o
  -9   7   8      667.76      679.19     23.40 o
  -8   7   8     1396.03     1319.58     30.21 o
  -7   7   8      440.71      392.12     15.08 o
  -6   7   8      189.33      187.85      9.89 o
  -5   7   8      690.29      667.85     20.44 o
  -4   7   8       82.76      123.56     19.42 o
  -3   7   8      168.08      167.01     10.11 o
  -2   7   8       76.41       88.59      7.20 o
  -1   7   8     1591.33     1615.89     36.10 o
   0   7   8     2400.59     2505.33     40.54 o
   1   7   8     4595.05     4846.48     47.64 o
   2   7   8      111.61      106.30      9.69 o
   3   7   8        4.64       13.86      4.73 o
   4   7   8       22.94       17.50      6.66 o
  -9   8   8      673.11      672.83     26.47 o
  -8   8   8      464.92      426.73     20.43 o
  -7   8   8     1650.99     1701.97     52.76 o
  -6   8   8      646.36      637.16     21.06 o
  -5   8   8       15.55       22.97      4.08 o
  -4   8   8     5962.19     5940.52    106.36 o
  -3   8   8      221.28      300.26     16.35 o
  -2   8   8      848.81      952.43     25.19 o
  -1   8   8     1229.26     1214.64     28.61 o
   0   8   8        7.71       10.40      2.43 o
   1   8   8     1022.05     1061.91     28.19 o
   2   8   8       76.48       69.84      8.53 o
   3   8   8       67.48       54.40      7.32 o
  -8   9   8      454.96      423.30     20.86 o
  -7   9   8      508.35      455.82     29.89 o
  -6   9   8      120.20      116.22     12.26 o
  -5   9   8      537.39      636.33     24.91 o
  -4   9   8        0.35        4.07      6.21 o
  -3   9   8      149.13      134.30     11.78 o
  -2   9   8      473.14      443.68     19.04 o
  -1   9   8      772.54      652.46     21.57 o
   0   9   8      279.77      289.85     20.09 o
   1   9   8     1703.79     1626.34     46.91 o
   2   9   8      102.24      115.77      9.52 o
  -7  10   8      663.93      620.02     36.47 o
  -6  10   8      117.85      105.51     15.02 o
  -5  10   8     1706.43     1702.67     62.19 o
  -4  10   8      822.22      819.15     32.62 o
  -3  10   8      154.53      135.50     13.36 o
  -2  10   8      382.16      432.61     23.65 o
  -1  10   8       60.58      120.05     15.78 o
   0  10   8      181.92      162.01     14.09 o
   1  10   8      994.75     1070.83     28.90 o
  -6  11   8      171.17      198.51     20.81 o
  -5  11   8      213.04      249.45     19.18 o
  -4  11   8       81.81       98.08     12.09 o
  -3  11   8      179.85      172.04     15.42 o
  -2  11   8      904.54      777.83     41.31 o
  -1  11   8      161.06      170.96     19.26 o
   0  11   8      494.14      527.08     35.19 o
  -3  12   8      242.99      279.90     26.74 o
 -11   0   9      142.87      172.61     19.05 o
  -9   0   9     3943.98     4191.82     71.61 o
  -7   0   9     1926.24     1952.71     33.68 o
  -5   0   9     1995.49     1742.56     38.94 o
  -3   0   9     1172.06     1142.81     52.27 o
  -1   0   9     2690.15     2705.29     94.11 o
   1   0   9      279.32      260.92     19.88 o
   3   0   9       68.73       33.66     19.07 o
 -11   1   9      464.35      517.31     27.76 o
 -10   1   9      126.14      140.15     11.82 o
  -9   1   9       11.46        7.62      2.24 o
  -8   1   9      101.30       96.52      6.22 o
  -7   1   9     1841.22     1877.30     26.32 o
  -6   1   9      699.56      693.84     14.21 o
  -5   1   9       77.11       72.86      9.86 o
  -4   1   9     1032.65     1061.71     20.84 o
  -3   1   9     3386.38     3308.79     58.86 o
  -2   1   9       13.27       88.86     17.47 o
  -1   1   9     2474.74     2789.76     56.51 o
   0   1   9      247.87      296.78     12.80 o
   1   1   9      208.09      177.26     11.37 o
   2   1   9     1742.04     1741.85     43.90 o
   3   1   9       12.85       23.61      5.22 o
   4   1   9      213.70      172.44     21.01 o
 -11   2   9       10.84       19.40      5.41 o
 -10   2   9        2.60        1.88      3.15 o
  -9   2   9       21.01       24.38      3.52 o
  -8   2   9        3.56        5.47      2.24 o
  -7   2   9      118.36      102.98      5.82 o
  -6   2   9     6094.73     6224.97     51.30 o
  -5   2   9      285.40      242.96      8.89 o
  -4   2   9      466.71      481.39     16.55 o
  -3   2   9      280.72      268.76     10.56 o
  -2   2   9       32.05       37.15     13.95 o
  -1   2   9      513.91      485.93     17.68 o
   0   2   9      192.07      176.40      8.75 o
   1   2   9      153.27      145.48     10.41 o
   2   2   9     4558.04     4637.72     66.17 o
   3   2   9      158.34      195.98     17.40 o
   4   2   9     1488.91     1506.98     85.64 o
 -10   3   9       86.23      100.91      9.21 o
  -9   3   9      720.46      731.27     18.22 o
  -8   3   9      136.35      141.27      8.18 o
  -7   3   9      459.77      432.52     13.83 o
  -6   3   9      550.42      520.78     13.53 o
  -5   3   9       44.30       44.20      4.06 o
  -4   3   9      825.26      791.19     16.96 o
  -3   3   9     6577.52     6426.04     57.43 o
  -2   3   9      410.91      397.84     16.57 o
  -1   3   9     2076.62     2335.31     54.20 o
   0   3   9      169.63      202.32     10.82 o
   1   3   9        1.60        4.40      2.23 o
   2   3   9     1579.17     1679.29     39.98 o
   3   3   9      180.64      206.10     16.65 o
   4   3   9      617.48      570.50     42.30 o
 -10   4   9        6.54        8.97      2.70 o
  -9   4   9     1541.10     1566.73     31.46 o
  -8   4   9        1.90        0.00      1.18 o
  -7   4   9     1012.97     1006.92     19.82 o
  -6   4   9      488.33      440.77     12.69 o
  -5   4   9      552.15      483.10     13.91 o
  -4   4   9     1057.75     1020.78     18.64 o
  -3   4   9       52.56       38.13      4.15 o
  -2   4   9       30.85       54.05      5.40 o
  -1   4   9     4359.44     4344.07     59.95 o
   0   4   9      153.72      154.64     10.00 o
   1   4   9      494.70      490.78     16.63 o
   2   4   9      374.96      371.16     16.41 o
   3   4   9      186.12      164.28     15.11 o
   4   4   9      275.84      286.31     34.63 o
 -10   5   9      169.53      159.34     13.28 o
  -9   5   9        1.48        7.13      3.32 o
  -8   5   9      277.37      288.22     11.21 o
  -7   5   9      255.61      251.38     10.15 o
  -6   5   9        6.70       11.15      3.96 o
  -5   5   9        7.26        5.06      2.02 o
  -4   5   9     1353.46     1350.96     23.23 o
  -3   5   9     4017.49     3895.35     47.23 o
  -2   5   9      710.58      699.32     20.17 o
  -1   5   9     2115.41     2276.18     38.49 o
   0   5   9      632.61      672.29     19.07 o
   1   5   9        8.18       13.85      3.46 o
   2   5   9      186.42      223.86     13.13 o
   3   5   9      141.03      169.29     15.87 o
  -9   6   9     1396.37     1580.86     40.87 o
  -8   6   9      402.90      382.67     13.22 o
  -7   6   9      658.26      653.52     16.54 o
  -6   6   9     6262.85     6236.10    101.94 o
  -5   6   9      267.15      249.05     10.35 o
  -4   6   9      129.19      119.66      9.47 o
  -3   6   9       41.52       60.78      5.78 o
  -2   6   9       13.52       15.44      3.96 o
  -1   6   9      604.34      627.43     23.23 o
   0   6   9      304.40      281.37     11.52 o
   1   6   9      162.42      163.15      9.65 o
   2   6   9     2066.28     1959.87     50.95 o
   3   6   9       82.22       82.37     11.62 o
  -9   7   9      915.55      891.49     27.46 o
  -8   7   9        1.03        4.06      3.30 o
  -7   7   9      132.82       86.40      7.27 o
  -6   7   9      373.83      361.27     15.83 o
  -5   7   9      755.21      716.36     29.74 o
  -4   7   9       74.89       57.73      6.34 o
  -3   7   9      599.47      534.38     20.39 o
  -2   7   9        0.17       12.52      3.71 o
  -1   7   9     3852.81     4019.87     61.01 o
   0   7   9      154.81      159.69      8.97 o
   1   7   9      573.48      612.70     21.24 o
   2   7   9      275.29      346.77     16.97 o
  -8   8   9        0.03        0.00      3.24 o
  -7   8   9      782.36      720.81     30.34 o
  -6   8   9      717.87      731.85     30.05 o
  -5   8   9        7.31        3.60      2.12 o
  -4   8   9     1357.62     1435.24     46.05 o
  -3   8   9      268.58      279.20     17.32 o
  -2   8   9      372.50      402.93     18.40 o
  -1   8   9     1442.27     1331.64     31.83 o
   0   8   9       56.98       70.39      8.37 o
   1   8   9      165.31      203.31     12.92 o
   2   8   9      416.86      398.15     18.08 o
  -7   9   9      558.08      562.05     27.81 o
  -6   9   9       12.67       26.34      7.85 o
  -5   9   9      113.63      126.64     12.78 o
  -4   9   9     1198.02     1149.02     38.90 o
  -3   9   9     1213.27     1247.10     40.71 o
  -2   9   9      636.09      631.01     35.08 o
  -1   9   9     1471.28     1495.95     45.15 o
   0   9   9      791.78      771.61     27.39 o
   1   9   9        1.12        8.27      2.88 o
  -6  10   9      699.51      576.01     28.77 o
  -5  10   9      173.54      184.12     16.63 o
  -4  10   9      203.36      257.87     27.63 o
  -3  10   9      141.55      158.95     15.62 o
  -2  10   9      209.70      164.27     15.09 o
  -1  10   9     2065.94     2097.57     69.51 o
   0  10   9     1260.54     1312.25     36.66 o
  -4  11   9      119.39      111.37     13.22 o
  -3  11   9      855.76      746.66     33.57 o
 -10   0  10      141.11      152.60     14.58 o
  -8   0  10     5892.49     6215.61     75.26 o
  -6   0  10      181.00      149.09     10.81 o
  -4   0  10      208.27      227.15     14.15 o
  -2   0  10      474.31      397.96     23.95 o
   0   0  10     9037.67     9623.41    435.94 o
   2   0  10       15.13       42.57      9.39 o
 -10   1  10      291.35      351.44     17.21 o
  -9   1  10      756.02      809.33     22.76 o
  -8   1  10      958.18      954.18     20.30 o
  -7   1  10      218.94      220.99      8.90 o
  -6   1  10      337.56      327.44      9.80 o
  -5   1  10     1249.96     1226.05     24.05 o
  -4   1  10       41.35       53.82      4.88 o
  -3   1  10     1359.37     1395.61     32.61 o
  -2   1  10      630.48      638.37     43.74 o
  -1   1  10       47.40       58.04      6.65 o
   0   1  10     1847.00     1997.26     42.33 o
   1   1  10      158.86      193.30     14.48 o
   2   1  10      232.98      253.52     15.68 o
   3   1  10      683.78      587.64     39.18 o
 -10   2  10       16.22       20.81      4.03 o
  -9   2  10     1128.41     1231.33     25.70 o
  -8   2  10       56.83       60.24      5.08 o
  -7   2  10       51.81       45.28      4.28 o
  -6   2  10      326.03      297.41     11.34 o
  -5   2  10       30.98       22.87      3.01 o
  -4   2  10      245.00      214.39     10.05 o
  -3   2  10     8105.60     8069.80     85.89 o
  -2   2  10       66.87       57.33      6.76 o
  -1   2  10      191.93      193.38     12.15 o
   0   2  10       21.96       20.93      5.64 o
   1   2  10      593.52      542.74     21.73 o
   2   2  10      184.25      185.88     13.36 o
   3   2  10     1056.57     1073.34     40.58 o
 -10   3  10      588.36      720.90     24.51 o
  -9   3  10      434.06      459.88     17.19 o
  -8   3  10       23.01       23.54      3.57 o
  -7   3  10      625.20      595.45     16.84 o
  -6   3  10     1781.35     1768.27     26.24 o
  -5   3  10     1882.42     1845.08     28.19 o
  -4   3  10      333.44      301.33     10.32 o
  -3   3  10     1239.14     1323.23     62.76 o
  -2   3  10        0.63      127.22     29.09 o
  -1   3  10       27.58       16.77      3.59 o
   0   3  10      563.58      616.99     23.38 o
   1   3  10       70.85       72.35      9.65 o
   2   3  10      911.33      986.62     37.87 o
   3   3  10      779.83      702.95     33.43 o
 -10   4  10      179.43      182.43     12.58 o
  -9   4  10      222.43      241.04     12.57 o
  -8   4  10     2685.88     2732.13     37.87 o
  -7   4  10        6.56       11.26      2.38 o
  -6   4  10      150.46      155.77      8.55 o
  -5   4  10        8.82       10.86      2.96 o
  -4   4  10      249.94      236.46     10.87 o
  -3   4  10      540.03      534.17     18.08 o
  -2   4  10      859.73      831.99     22.87 o
  -1   4  10      245.49      270.52     15.00 o
   0   4  10     3476.97     3759.86     65.50 o
   1   4  10       13.03       90.17     20.74 o
   2   4  10      784.39      758.40     33.17 o
  -9   5  10     1480.86     1525.85     32.20 o
  -8   5  10      267.74      244.17     12.24 o
  -7   5  10      140.22      143.54      7.90 o
  -6   5  10       69.10       51.15      5.30 o
  -5   5  10     1168.32     1149.74     22.97 o
  -4   5  10       29.49       28.48      3.56 o
  -3   5  10     2953.94     3103.60     78.81 o
  -2   5  10      218.05      197.57     11.76 o
  -1   5  10      117.56      104.62     10.58 o
   0   5  10     1441.76     1514.85     33.11 o
   1   5  10       11.62       13.77      3.07 o
   2   5  10      219.78      186.56     16.65 o
  -9   6  10      734.99      735.05     28.51 o
  -8   6  10       13.52       11.45      3.13 o
  -7   6  10       55.14       73.30      6.19 o
  -6   6  10      519.21      501.32     17.00 o
  -5   6  10      192.98      172.00      9.03 o
  -4   6  10      501.64      495.05     16.79 o
  -3   6  10     2988.55     2834.57     45.75 o
  -2   6  10       20.42       37.88      8.10 o
  -1   6  10       80.38       74.92      7.61 o
   0   6  10      111.50      123.83     10.95 o
   1   6  10      264.87      201.13     14.35 o
   2   6  10      815.22      809.57     30.16 o
  -8   7  10       58.70       46.48      7.24 o
  -7   7  10       10.04       11.17      3.85 o
  -6   7  10     2635.24     2676.64     72.04 o
  -5   7  10     2122.20     2183.97     82.73 o
  -4   7  10      423.32      444.06     19.76 o
  -3   7  10      143.73      158.74     12.46 o
  -2   7  10      272.25      209.93     23.27 o
  -1   7  10      183.22      226.65     22.35 o
   0   7  10      242.45      219.43     12.88 o
   1   7  10      349.87      367.34     20.05 o
  -7   8  10        8.23       22.74      8.22 o
  -6   8  10        0.10        9.84     12.96 o
  -5   8  10       34.43       29.72      6.99 o
  -4   8  10        0.69       11.71      6.10 o
  -3   8  10      614.71      576.05     28.15 o
  -2   8  10      529.03      470.30     25.49 o
  -1   8  10     1197.39     1277.87     53.59 o
   0   8  10     1498.06     1434.93     34.16 o
  -6   9  10        7.33       25.82      8.01 o
  -5   9  10     1200.89     1130.54     40.09 o
  -4   9  10      185.62      165.85     15.59 o
  -3   9  10     2435.56     2506.12     60.58 o
  -2   9  10       82.62       88.02     11.43 o
  -1   9  10      224.14      199.14     14.40 o
  -9   0  11      145.74      136.54     13.59 o
  -7   0  11      549.24      576.45     25.89 o
  -5   0  11     6212.72     6353.89    220.73 o
  -3   0  11       20.07       12.96     16.62 o
  -1   0  11     1018.93      944.22     60.95 o
   1   0  11        1.16        0.00      3.40 o
 -10   1  11      128.96      104.13      8.67 o
  -9   1  11      380.47      425.85     16.92 o
  -8   1  11      351.15      324.93     13.00 o
  -7   1  11      229.14      207.83      8.95 o
  -6   1  11        3.03        6.34      2.28 o
  -5   1  11     1381.83     1344.99     29.30 o
  -4   1  11     1323.49     1250.15     27.69 o
  -3   1  11       22.09       29.34      5.53 o
  -2   1  11      440.12      547.35     43.45 o
  -1   1  11      672.33      668.29     23.67 o
   0   1  11      804.62      811.70     30.27 o
   1   1  11      404.63      369.47     19.11 o
   2   1  11      228.22      219.33     15.48 o
  -9   2  11       11.44       16.12      3.32 o
  -8   2  11      303.49      315.85     14.07 o
  -7   2  11       35.07       25.12      3.46 o
  -6   2  11      989.23     1008.13     22.19 o
  -5   2  11      138.92      105.86      8.30 o
  -4   2  11     1440.44     1340.69     28.87 o
  -3   2  11      358.82      337.52     18.62 o
  -2   2  11     4573.85     4773.11    195.49 o
  -1   2  11      163.78      202.09     13.27 o
   0   2  11       46.88       51.02      6.70 o
   1   2  11       11.05       65.77      8.73 o
  -9   3  11      741.39      859.88     24.23 o
  -8   3  11       56.33       37.98      4.82 o
  -7   3  11      320.35      281.14     13.01 o
  -6   3  11       54.05       57.78      5.04 o
  -5   3  11      932.42      942.56     20.99 o
  -4   3  11     1319.77     1274.34     29.09 o
  -3   3  11      301.35      294.40     15.40 o
  -2   3  11      963.45     1032.03     63.81 o
  -1   3  11       89.75       92.57     10.94 o
   0   3  11      160.53      163.96     12.98 o
   1   3  11      287.67      239.97     18.73 o
  -9   4  11       82.45       60.44      6.56 o
  -8   4  11       60.37       56.83      6.17 o
  -7   4  11     1610.05     1605.18     31.36 o
  -6   4  11      230.11      213.57     11.30 o
  -5   4  11     6202.32     6093.97     57.99 o
  -4   4  11       48.21       52.16      5.48 o
  -3   4  11      126.62      108.63      9.70 o
  -2   4  11       38.11       51.91      7.27 o
  -1   4  11     1229.44     1178.29     39.57 o
   0   4  11      129.59      123.97     11.47 o
   1   4  11       94.72      110.13     12.61 o
  -9   5  11       89.41       84.29      7.74 o
  -8   5  11     2732.33     2907.38     48.37 o
  -7   5  11      840.09      843.69     25.23 o
  -6   5  11      481.58      465.33     20.50 o
  -5   5  11        5.88       17.24      5.82 o
  -4   5  11       87.24       90.94      9.51 o
  -3   5  11      337.03      356.58     17.69 o
  -2   5  11      573.66      512.69     52.40 o
  -1   5  11      130.51      126.29     16.35 o
   0   5  11     2180.24     2321.86     64.43 o
  -8   6  11       34.97       31.87      5.15 o
  -7   6  11       56.44       37.16      6.01 o
  -6   6  11       15.77        8.57      3.58 o
  -5   6  11        3.45        7.08      3.04 o
  -4   6  11      333.71      289.72     16.53 o
  -3   6  11       72.29       66.28     11.93 o
  -2   6  11     1194.21     1264.26    101.16 o
  -1   6  11      130.70      170.65     19.66 o
   0   6  11       41.66       57.79      8.08 o
  -7   7  11      611.39      563.98     34.54 o
  -6   7  11      406.84      396.87     28.74 o
  -5   7  11     1499.04     1509.19     38.43 o
  -4   7  11      167.93      165.89     12.77 o
  -3   7  11      676.94      674.04     30.83 o
  -2   7  11     1617.26     1719.45     88.42 o
  -1   7  11      521.69      535.37     28.04 o
  -6   8  11      274.26      317.00     20.96 o
  -5   8  11     2265.71     2212.79     61.86 o
  -4   8  11       18.91       15.90      4.77 o
  -3   8  11       38.24       25.09      6.12 o
  -2   8  11       25.48       37.19      8.02 o
  -8   0  12      745.74      822.29     33.04 o
  -6   0  12     2764.33     2789.32    100.28 o
  -4   0  12      431.23      379.48     30.41 o
  -2   0  12      857.38      955.99     61.18 o
   0   0  12     1684.77     1844.87     78.02 o
  -9   1  12       84.13       67.83      6.95 o
  -8   1  12      262.05      260.13     13.04 o
  -7   1  12      272.27      288.21     14.64 o
  -6   1  12      920.88      879.77     33.11 o
  -5   1  12       40.21       20.68      4.92 o
  -4   1  12      323.35      294.18     16.13 o
  -3   1  12      545.08      482.35     29.71 o
  -2   1  12      488.78      524.47     25.27 o
  -1   1  12      157.32      148.23     11.97 o
   0   1  12       93.58       82.89      9.25 o
  -8   2  12      150.48      167.91     10.57 o
  -7   2  12     3636.27     3699.67     59.87 o
  -6   2  12        3.97        3.62      3.00 o
  -5   2  12        0.32        1.71      3.07 o
  -4   2  12       31.07       32.63      5.39 o
  -3   2  12     1746.61     1622.53     59.93 o
  -2   2  12       33.42       42.80      9.93 o
  -1   2  12      823.30      766.21     27.11 o
   0   2  12        8.59       10.76      3.62 o
  -8   3  12      426.14      411.02     16.70 o
  -7   3  12      115.68      124.60     11.28 o
  -6   3  12      888.72      913.58     26.12 o
  -5   3  12        1.50        4.10      3.61 o
  -4   3  12      517.31      489.25     24.22 o
  -3   3  12      157.31      138.69     13.40 o
  -2   3  12     2171.89     2119.40     64.31 o
  -1   3  12        4.92       22.33      6.53 o
  -8   4  12      297.89      325.08     18.56 o
  -7   4  12       40.64       37.19      5.63 o
  -6   4  12     2087.81     2023.49     44.09 o
  -5   4  12        8.04        3.53      4.25 o
  -4   4  12     1025.07      979.88     34.90 o
  -3   4  12       63.23       78.41     10.24 o
  -2   4  12       39.99      103.19     12.69 o
  -1   4  12       29.40       27.29      5.68 o
  -7   5  12      421.61      439.70     21.22 o
  -6   5  12     1102.73     1189.74     34.29 o
  -5   5  12      668.82      647.94     25.08 o
  -4   5  12      662.47      635.99     24.29 o
  -3   5  12      847.58      826.13     33.14 o
  -2   5  12       27.63       18.30     10.35 o
  -6   6  12       37.06       38.52      6.40 o
  -5   6  12       10.43       14.43      6.15 o
  -4   6  12      169.73      151.75     12.61 o
  -3   6  12      569.24      553.86     35.66 o
  -7   0  13       60.35       55.77     10.98 o
  -5   0  13      738.70      673.27     51.87 o
  -3   0  13     4638.60     4353.25    133.64 o
  -7   1  13        0.32        3.74      3.17 o
  -6   1  13     1062.52      963.58     36.07 o
  -5   1  13      306.10      265.41     18.78 o
  -4   1  13      426.27      379.81     22.65 o
  -3   1  13        4.56       36.22      9.78 o
  -7   2  13       23.21       21.89      6.18 o
  -6   2  13       25.45       29.37      6.79 o
  -5   2  13       18.01       13.90      5.72 o
  -4   2  13        8.66       27.69      7.04 o
  -3   2  13       63.80       88.92     10.49 o
  -6   3  13      205.21      163.01     12.92 o
  -5   3  13      275.37      240.32     15.70 o
  -4   3  13      718.47      745.81     31.89 o
  -3   3  13      321.72      306.71     18.56 o
 
